# Supplementary material for: A Meta-Analysis of the Association between Gender and Protective Behaviors in Response to Respiratory Epidemics and Pandemics
Source: PLoS One. 2016 Oct 21;11(10):e0164541. doi: 10.1371/journal.pone.0164541 (PMC5074573; doi:10.1371/journal.pone.0164541)
Supplement: S1 Code — This .R file contains the script used to run the meta analysis in R. (R) [file pone.0164541.s001.R]

###This script houses the code associated with the meta analysis of behavioral response during an epidemic
###Each sheet shown in S1_Data is loaded in as its own .csv file (lines 45-53)
###Fixed-, random-, and mixed- effects models are constructed and the results are printed
###December 13, 2015

##############################################################################################################################
##############################################################################################################################

rm(list=ls(all=TRUE)) # clears environment
graphics.off() # clears graphics

library(metafor) #load metafor package
#Suggested packages for metafor
library(Rcpp)
library(lme4)
library(numDeriv)
library(minqa)
library(nloptr)
library(dfoptim)
library(ucminf)
library(CompQuadForm)
library(mvtnorm)
library(Formula)
#library(R.rsp) #for "dynamic generation of scientific reports
library(testthat)
library(BiasedUrn)
library(survival)
library(Epi)
library(igraph)
library(multcomp)
library(plyr)
library(chron)
library(data.table)
library(gtable)
library(proto)
library(stringi)
library(stringr)
library(reshape2)
library(colorspace)
library(munsell)
library(scales)
library(labeling)
library(ggplot2)
library(extrafontdb)
library(Rttf2pt1)
library(extrafont)
library(digest)

font_import() # this gets fonts installed anywhere on your computer

##Use this for the non-pharmaceutical analdataysis
dat0     <- read.csv("~/ma_behavior/data/ma_0.csv")  # read in csv file of ma_0.csv
dat0_wNS <- read.csv("~/ma_behavior/data/ma_0_wNS.csv")  # read in csv file of ma_0_wNS.csv
##Use this for the pharmaceutical analysis
dat1     <- read.csv("~/ma_behavior/data/ma_1.csv")  # read in csv file of ma_1.csv
dat1_wNS <- read.csv("~/ma_behavior/data/ma_1_wNS.csv")  # read in csv file of ma_1_wNS.csv
##Use this for the analysis of both p and np
dat2     <- read.csv("~/ma_behavior/data/ma_2.csv")  # read in csv file of ma_2.csv
dat2_wNS <- read.csv("~/ma_behavior/data/ma_2_wNS.csv")  # read in csv file of ma_2_wNS.csv

n_sd = 3 # determine how many standard deviations away from mean lor's must be

# create dataset limiting non-pharmaceutical set lor's to 3 SD from mean 
dat0_limited <- data.table(dat0)
invisible(dat0_limited[,ToKeep := abs(lor-mean(lor)) < n_sd*sd(lor)][ToKeep  == TRUE])
dat0_limited <- dat0_limited[!(dat0_limited$ToKeep=="FALSE"),]

# create dataset limiting pharmaceutical set lor's to 3 SD from mean 
dat1_limited <- data.table(dat1)
invisible(dat1_limited[,ToKeep := abs(lor-mean(lor)) < n_sd*sd(lor)][ToKeep  == TRUE])
dat1_limited <- dat1_limited[!(dat1_limited$ToKeep=="FALSE"),]

# create dataset limiting full set lor's to 3 SD from mean 
dat2_limited <- data.table(dat2)
invisible(dat2_limited[,ToKeep := abs(lor-mean(lor)) < n_sd*sd(lor)][ToKeep  == TRUE])
dat2_limited <- dat2_limited[!(dat2_limited$ToKeep=="FALSE"),]

## Visualize pharmaceutical and non-pharmaceutical lor frequencies
pharm    <- data.frame(dat1$lor)
nonpharm <- data.frame(dat0_limited$lor)
names(pharm)[1]    <- "lor"
names(nonpharm)[1] <- "lor"
#combine two dataframes into one.  First make a new column in each.
pharm$Behavior    <- 'Pharmaceutical'
nonpharm$Behavior <- 'Nonpharmaceutical'
#and combine into new data frame lor_vals
lor_vals <- rbind(pharm, nonpharm)
#now make plot
tiff(filename = "fig3.tiff", width = 5.5, height = 3.2, units = 'in', 
     pointsize = 12, bg = "white",  res = 600)
p <- ggplot(lor_vals, aes(lor, fill = Behavior)) + geom_density(alpha = 0.2)
p + labs(list(x = "Log odds ratio with male reference", y = "Density")) + 
  theme(axis.text=element_text(size=9,face="bold",family="Arial"),
        legend.text=element_text(size=7,family="Arial"), 
        legend.title=element_text(size=9,face="bold",family="Arial")) + 
  geom_vline(xintercept = 0, colour="black", linetype = "longdash")
dev.off()
#alternatively, a histogram
ggplot(lor_vals, aes(lor, fill = Behavior)) + geom_histogram(alpha = 0.45, aes(y = ..density..), position = 'identity')

##############################################################################################################################
##############################################################################################################################

## Fixed effects models

#Fixed effects model with no moderator variables for non-pharmaceutical behaviors
res0_fixed <- rma.uni(yi=lor,sei=selor, measure="GEN", method="FE", data=dat0)
res0_fixed
#Dataset limited to 3 SD from mean
res0_fixed_lim <- rma.uni(yi=lor,sei=selor, measure="GEN", method="FE", data=dat0_limited)
res0_fixed_lim
#Dataset including NS results
res0_fixed_wNS <- rma.uni(yi=lor,sei=selor, measure="GEN", method="FE", data=dat0_wNS)
res0_fixed_wNS

#Fixed effects model with no moderator variables for pharmaceutical behaviors
res1_fixed <- rma.uni(yi=lor,sei=selor, measure="GEN", method="FE", data=dat1)
res1_fixed
#Dataset limited to 3 SD from mean
res1_fixed_lim <- rma.uni(yi=lor,sei=selor, measure="GEN", method="FE", data=dat1_limited)
res1_fixed_lim
#Dataset including NS results
res1_fixed_wNS <- rma.uni(yi=lor,sei=selor, measure="GEN", method="FE", data=dat1_wNS)
res1_fixed_wNS

#Fixed effects model with no moderator variables for both pharmaceutical and nonpharmaceutical behaviors
res2_fixed <- rma.uni(yi=lor,sei=selor, measure="GEN", method="FE", data=dat2)
res2_fixed
#Dataset limited to 3 SD from mean
res2_fixed_lim <- rma.uni(yi=lor,sei=selor, measure="GEN", method="FE", data=dat2_limited)
res2_fixed_lim
#Dataset including NS results
res2_fixed_wNS <- rma.uni(yi=lor,sei=selor, measure="GEN", method="FE", data=dat2_wNS)
res2_fixed_wNS

##############################################################################################################################
##############################################################################################################################

## Random effects models

#---------------------------#

#Nonpharmaceutical

#Random effects model with no moderator variables
#default method is REML = restricted maximum-likelihood estimation
res0_random <- rma.uni(yi=lor,sei=selor, measure="GEN", method="REML", data=dat0) 
res0_random
res0_random_CI <- confint(res0_random) #confidence intervals for the various measures interpreting amounts of heterogeneity
res0_random_CI

pdf(file = "fig4.pdf", width = 7.5, height = 8.75)
#Forest plot of LORs and calculated mean LOR with 95% CIs
forest(res0_random, cex = 0.75, refline=0, xlab="Log Odds Ratio", xlim=c(-4,2.9), slab = paste(dat0$author, 
                                                                                               dat0$year_display, sep = ", "), mlab="RE Model") 
#par("usr") # tells the x lim and y lim vals used by default
op <- par(cex=1, font=2)
text(-4, 52, "Author(s) and Year",     pos=4)
text( 2.9, 52, "Log Odds Ratio [95% CI]", pos=2)
#title("Forest Plot of Non-pharmaceutical Behavior Data")
par(op)
dev.off()

#Dataset limited to 3 SD from mean
res0_random_lim <- rma.uni(yi=lor,sei=selor, measure="GEN", method="REML", data=dat0_limited) 
res0_random_lim
res0_random_lim_CI <- confint(res0_random_lim) #confidence intervals for the various measures interpreting amounts of heterogeneity
res0_random_lim_CI

#Trim-and-fill random effects model
res0_random_tf <- trimfill(res0_random)
res0_random_tf
res0_random_tf_CI <- confint(res0_random_tf) #confidence intervals for the various measures interpreting amounts of heterogeneity
res0_random_tf_CI

#Funnel plot to test for publication bias, including trim-and-fill
funnel(res0_random, main = "Funnel Plot for Non-pharmaceutical Behaviors", xlab="Log Odds Ratio")
funnel(res0_random_tf, main = "Funnel Plot for Non-pharmaceutical Behaviors", xlab="Log Odds Ratio")

#Dataset with NS results as 0 
res0_random_wNS <- rma.uni(yi=lor,sei=selor, measure="GEN", method="REML", data=dat0_wNS) 
res0_random_wNS
res0_random_wNS_CI <- confint(res0_random_wNS) #confidence intervals for the various measures interpreting amounts of heterogeneity
res0_random_wNS_CI

#---------------------------#

#Pharmaceutical

#Random effects model with no moderator variables
#default method is REML = restricted maximum-likelihood estimation
res1_random <- rma.uni(yi=lor,sei=selor, measure="GEN", method="REML", data=dat1) 
res1_random
res1_random_CI <- confint(res1_random) #confidence intervals for the various measures interpreting amounts of heterogeneity
res1_random_CI

pdf(file = "fig5.pdf", width = 7.5, height = 8.75)
#Forest plot of LORs and calculated mean LOR with 95% CIs
forest(res1_random, refline=0, cex=0.85, xlab="Log Odds Ratio", xlim=c(-4.8,3.1), slab = paste(dat1$author, dat1$year, sep = ", "), 
       mlab="RE Model") 
#par("usr") # tells the x lim and y lim vals used by default
op <- par(cex=1, font=2)
text(-4.8, 49, "Author(s) and Year",      pos=4)
text(3.1, 49, "Log Odds Ratio [95% CI]", pos=2)
par(op)
dev.off()

#Dataset limited to 3 SD from mean
res1_random_lim <- rma.uni(yi=lor,sei=selor, measure="GEN", method="REML", data=dat1_limited) 
res1_random_lim
res1_random_lim_CI <- confint(res1_random_lim) #confidence intervals for the various measures interpreting amounts of heterogeneity
res1_random_lim_CI

#Trim-and-fill random effects model
res1_random_tf <- trimfill(res1_random)
res1_random_tf
res1_random_tf_CI <- confint(res1_random_tf) #confidence intervals for the various measures interpreting amounts of heterogeneity
res1_random_tf_CI

#Funnel plot to test for publication bias, including trim-and-fill
funnel(res1_random, main = "Funnel Plot for Pharmaceutical Behaviors", xlab="Log Odds Ratio")
funnel(res1_random_tf, main = "Funnel Plot for Pharmaceutical Behaviors", xlab="Log Odds Ratio")

#Dataset with NS results as 0 
res1_random_wNS <- rma.uni(yi=lor,sei=selor, measure="GEN", method="REML", data=dat1_wNS) 
res1_random_wNS
res1_random_wNS_CI <- confint(res1_random_wNS) #confidence intervals for the various measures interpreting amounts of heterogeneity
res1_random_wNS_CI

#---------------------------#

#Pharmaceutical and nonpharmaceutical

#Random effects model with no moderator variables
#default method is REML = restricted maximum-likelihood estimation
res2_random <- rma.uni(yi=lor,sei=selor, measure="GEN", method="REML", data=dat2) 
res2_random
res2_random_CI <- confint(res2_random) #confidence intervals for the various measures interpreting amounts of heterogeneity
res2_random_CI

#Dataset limited to 3 SD from mean
res2_random_lim <- rma.uni(yi=lor,sei=selor, measure="GEN", method="REML", data=dat2_limited) 
res2_random_lim
res2_random_lim_CI <- confint(res2_random_lim) #confidence intervals for the various measures interpreting amounts of heterogeneity
res2_random_lim_CI

#Trim-and-fill random effects model
res2_random_tf <- trimfill(res2_random)
res2_random_tf
res2_random_tf_CI <- confint(res2_random_tf) #confidence intervals for the various measures interpreting amounts of heterogeneity
res2_random_tf_CI

#Funnel plot to test for publication bias, including trim-and-fill
funnel(res2_random, main = "Funnel Plot for All Behaviors", xlab="Log Odds Ratio")
funnel(res2_random_tf, main = "Funnel Plot for All Behaviors", xlab="Log Odds Ratio")

#Dataset with NS results as 0 
res2_random_wNS <- rma.uni(yi=lor,sei=selor, measure="GEN", method="REML", data=dat2_wNS) 
res2_random_wNS
res2_random_wNS_CI <- confint(res2_random_wNS) #confidence intervals for the various measures interpreting amounts of heterogeneity
res2_random_wNS_CI

##############################################################################################################################
##############################################################################################################################

## Mixed effects models

#---------------------------#

#Nonpharmaceutical

#Mixed effects model with total percentage adopting/increasing behavior (percent_all) as continuous moderator
res0_mixed <- rma(yi=lor,sei=selor, mods=cbind(percent_all), data=dat0)
res0_mixed

#Mixed effects model with year treated as a categorical moderator
res0_mixed <- rma(yi=lor,sei=selor, mods= ~ factor(year) - 1, data=dat0)
res0_mixed 

#If year is treated as a continuous moderator...
res0_mixed <- rma(yi=lor,sei=selor, mods=cbind(year), data=dat0)
res0_mixed
#Predict the OR based on publication year of study
predict(res0_mixed, newmods = cbind(seq(from = 2008, to = 2015)), addx = TRUE)

## Create dummy coded variables for use in categorical moderator analysis
#Culture
dat0$culture.0 <- ifelse(dat0$culture == 0, 1, 0)
dat0$culture.1 <- ifelse(dat0$culture == 1, 1, 0)
dat0$culture.2 <- ifelse(dat0$culture == 2, 1, 0)
#Behavior category
dat0$bc.1 <- ifelse(dat0$behavior_cat == 1, 1, 0)
dat0$bc.2 <- ifelse(dat0$behavior_cat == 2, 1, 0)
dat0$bc.3 <- ifelse(dat0$behavior_cat == 3, 1, 0)
dat0$bc.4 <- ifelse(dat0$behavior_cat == 4, 1, 0)
dat0$bc.5 <- ifelse(dat0$behavior_cat == 5, 1, 0)
dat0$bc.6 <- ifelse(dat0$behavior_cat == 6, 1, 0)
dat0$bc.7 <- ifelse(dat0$behavior_cat == 7, 1, 0)
#Behavior type
dat0$bt.1 <- ifelse(dat0$behavior_type == 1, 1, 0)
dat0$bt.2 <- ifelse(dat0$behavior_type == 2, 1, 0)
dat0$bt.3 <- ifelse(dat0$behavior_type == 3, 1, 0)
dat0$bt.4 <- ifelse(dat0$behavior_type == 4, 1, 0)
dat0$bt.5 <- ifelse(dat0$behavior_type == 5, 1, 0)

#Mixed effects model with culture as categorical moderator
res0_mixed <- rma(yi=lor,sei=selor, mods = cbind(culture.0, culture.1, culture.2), intercept = FALSE, data=dat0)
res0_mixed
#Test whether the culture 1 is actually  statistically significant
#Note: removed culture.1 from mods and removed intercept=FALSE argument
rma(yi=lor,sei=selor, mods = cbind(culture.0, culture.2), data=dat0)

#Mixed effects model with behavior category as categorical moderator
res0_mixed <- rma(yi=lor,sei=selor, mods = cbind(bc.1, bc.2, bc.3, bc.4, bc.5, bc.6, bc.7), intercept = FALSE, data=dat0)
res0_mixed
#Test whether the behavior category 1 is actually statistically significant
#Note: removed bc.1 from mods and removed intercept=FALSE argument
rma(yi=lor,sei=selor, mods = cbind(bc.2, bc.3, bc.4, bc.5, bc.6, bc.7), data=dat0)
#Test whether the behavior category 2 is actually statistically significant
#Note: removed bc.2 from mods and removed intercept=FALSE argument
rma(yi=lor,sei=selor, mods = cbind(bc.1, bc.3, bc.4, bc.5, bc.6, bc.7), data=dat0)
#Test whether the behavior category 4 is actually statistically significant
#Note: removed bc.4 from mods and removed intercept=FALSE argument
rma(yi=lor,sei=selor, mods = cbind(bc.1, bc.2, bc.3, bc.5, bc.6, bc.7), data=dat0)

#Mixed effects model with behavior type as categorical moderator
res0_mixed <- rma(yi=lor,sei=selor, mods = cbind(bt.1, bt.2, bt.3, bt.4, bt.5), intercept = FALSE, data=dat0)
res0_mixed
#Test whether the behavior type 1 is actually statistically significant
#Note: removed bt.1 from mods and removed intercept=FALSE argument
rma(yi=lor,sei=selor, mods = cbind(bt.2, bt.3, bt.4, bt.5), data=dat0)
#Test whether the behavior type 2 is actually statistically significant
#Note: removed bt.2 from mods and removed intercept=FALSE argument
rma(yi=lor,sei=selor, mods = cbind(bt.1, bt.3, bt.4, bt.5), data=dat0)

#---------------------------#

#Pharmaceutical

#Mixed effects model with total percentage adopting/increasing behavior (percent_all) as continuous moderator
res1_mixed <- rma(yi=lor,sei=selor, mods=cbind(percent_all), data=dat1)
res1_mixed

#Mixed effects model with year as categorical moderator
res1_mixed <- rma(yi=lor,sei=selor, mods= ~ factor(year) - 1, data=dat1)
res1_mixed 

#If year is a continuous moderator...
res1_mixed <- rma(yi=lor,sei=selor, mods=cbind(year), data=dat1)
res1_mixed
#Predict the OR based on publication year of study
predict(res1_mixed, newmods = cbind(seq(from = 2008, to = 2015)), addx = TRUE)

## Create dummy coded variables for use in categorical moderator analysis
#Culture
dat1$culture.0 <- ifelse(dat1$culture == 0, 1, 0)
dat1$culture.1 <- ifelse(dat1$culture == 1, 1, 0)
dat1$culture.2 <- ifelse(dat1$culture == 2, 1, 0)
#Behavior category
dat1$bc.1 <- ifelse(dat1$behavior_cat == 1, 1, 0)
dat1$bc.2 <- ifelse(dat1$behavior_cat == 2, 1, 0)
dat1$bc.3 <- ifelse(dat1$behavior_cat == 3, 1, 0)
dat1$bc.4 <- ifelse(dat1$behavior_cat == 4, 1, 0)
dat1$bc.5 <- ifelse(dat1$behavior_cat == 5, 1, 0)
dat1$bc.6 <- ifelse(dat1$behavior_cat == 6, 1, 0)
dat1$bc.7 <- ifelse(dat1$behavior_cat == 7, 1, 0)
#Behavior type
dat1$bt.1 <- ifelse(dat1$behavior_type == 1, 1, 0)
dat1$bt.2 <- ifelse(dat1$behavior_type == 2, 1, 0)
dat1$bt.3 <- ifelse(dat1$behavior_type == 3, 1, 0)
dat1$bt.4 <- ifelse(dat1$behavior_type == 4, 1, 0)
dat1$bt.5 <- ifelse(dat1$behavior_type == 5, 1, 0)

#Mixed effects model with culture as categorical moderator
res1_mixed <- rma(yi=lor,sei=selor, mods = cbind(culture.0, culture.1, culture.2), intercept = FALSE, data=dat1)
res1_mixed
#Test whether the culture 1 is actually  statistically significant
#Note: removed culture.1 from mods and removed intercept=FALSE argument
rma(yi=lor,sei=selor, mods = cbind(culture.0, culture.2), data=dat1)

#Mixed effects model with behavior category as categorical moderator
res1_mixed <- rma(yi=lor,sei=selor, mods = cbind(bc.1, bc.2, bc.3, bc.4, bc.5, bc.6, bc.7), intercept = FALSE, data=dat1)
res1_mixed
#Test whether the behavior category 1 is actually statistically significant
#Note: removed bc.1 from mods and removed intercept=FALSE argument
rma(yi=lor,sei=selor, mods = cbind(bc.2, bc.3, bc.4, bc.5, bc.6, bc.7), data=dat1)
#Test whether the behavior category 3 is actually statistically significant
#Note: removed bc.3 from mods and removed intercept=FALSE argument
rma(yi=lor,sei=selor, mods = cbind(bc.1, bc.2, bc.4, bc.5, bc.6, bc.7), data=dat1)

#Mixed effects model with behavior type as categorical moderator
res1_mixed <- rma(yi=lor,sei=selor, mods = cbind(bt.1, bt.2, bt.3, bt.4, bt.5), intercept = FALSE, data=dat1)
res1_mixed
#Test whether the behavior type 1 is actually statistically significant
#Note: removed bt.2 from mods and removed intercept=FALSE argument
rma(yi=lor,sei=selor, mods = cbind(bt.2, bt.3, bt.4, bt.5), data=dat1)

#---------------------------#

#Pharmaceutical and nonpharmaceutical

#Mixed effects model with total percentage adopting/increasing behavior (percent_all) as continuous moderator
res2_mixed <- rma(yi=lor,sei=selor, mods=cbind(percent_all), data=dat2)
res2_mixed

#Mixed effects model with year as categorical moderator
res2_mixed <- rma(yi=lor,sei=selor, mods= ~ factor(year) - 1, data=dat2)
res2_mixed 

#If year is a continuous moderator...
res2_mixed <- rma(yi=lor,sei=selor, mods=cbind(year), data=dat2)
res2_mixed

#Mixed effects model with developed/developing as categorical moderator
res2_mixed <- rma(yi=lor,sei=selor, mods= ~ factor(developed), data=dat2)
res2_mixed

## Create dummy coded variables for use in categorical moderator analysis
#Pharmaceutical vs. non-pharmaceutical
dat2$np0p1b2.0 <- ifelse(dat2$np0p1b2 == 0, 1, 0)
dat2$np0p1b2.1 <- ifelse(dat2$np0p1b2 == 1, 1, 0)
dat2$np0p1b2.2 <- ifelse(dat2$np0p1b2 == 2, 1, 0)
#Culture
dat2$culture.0 <- ifelse(dat2$culture == 0, 1, 0)
dat2$culture.1 <- ifelse(dat2$culture == 1, 1, 0)
dat2$culture.2 <- ifelse(dat2$culture == 2, 1, 0)
#Behavior category
dat2$bc.1 <- ifelse(dat2$behavior_cat == 1, 1, 0)
dat2$bc.2 <- ifelse(dat2$behavior_cat == 2, 1, 0)
dat2$bc.3 <- ifelse(dat2$behavior_cat == 3, 1, 0)
dat2$bc.4 <- ifelse(dat2$behavior_cat == 4, 1, 0)
dat2$bc.5 <- ifelse(dat2$behavior_cat == 5, 1, 0)
dat2$bc.6 <- ifelse(dat2$behavior_cat == 6, 1, 0)
dat2$bc.7 <- ifelse(dat2$behavior_cat == 7, 1, 0)
#Behavior type
dat2$bt.1 <- ifelse(dat2$behavior_type == 1, 1, 0)
dat2$bt.2 <- ifelse(dat2$behavior_type == 2, 1, 0)
dat2$bt.3 <- ifelse(dat2$behavior_type == 3, 1, 0)
dat2$bt.4 <- ifelse(dat2$behavior_type == 4, 1, 0)
dat2$bt.5 <- ifelse(dat2$behavior_type == 5, 1, 0)

#Mixed effects model with pharm/non-pharm as categorical moderator
res2_mixed <- rma(yi=lor,sei=selor, mods = cbind(np0p1b2.0, np0p1b2.1, np0p1b2.2), intercept = FALSE, data=dat2)
res2_mixed
res2_mixed_CI <- confint(res2_mixed) #confidence intervals 
res2_mixed_CI
#Test whether the non-pharmaceutical moderator is actually  statistically significant
#Note: removed np0p1b2.0 from mods and removed intercept=FALSE argument
rma(yi=lor,sei=selor, mods = cbind(np0p1b2.1, np0p1b2.2), data=dat2)

#Mixed effects model with culture as categorical moderator
res2_mixed <- rma(yi=lor,sei=selor, mods = cbind(culture.0, culture.1, culture.2), intercept = FALSE, data=dat2)
res2_mixed
#Test whether the culture 2 is actually  statistically significant
#Note: removed culture.2 from mods and removed intercept=FALSE argument
rma(yi=lor,sei=selor, mods = cbind(culture.0, culture.1), data=dat2)

#Mixed effects model with both pharm/non-pharm and culture as categorical moderators
res2_mixed <- rma(yi=lor,sei=selor, mods = cbind(np0p1b2.1, np0p1b2.2, culture.1), data=dat2)
res2_mixed

#Mixed effects model with behavior category as categorical moderator
res2_mixed <- rma(yi=lor,sei=selor, mods = cbind(bc.1, bc.2, bc.3, bc.4, bc.5, bc.6, bc.7), intercept = FALSE, data=dat2)
res2_mixed
#Test whether the behavior category 1 is actually statistically significant
#Note: removed bc.1 from mods and removed intercept=FALSE argument
rma(yi=lor,sei=selor, mods = cbind(bc.2, bc.3, bc.4, bc.5, bc.6, bc.7), data=dat2)
#Test whether the behavior category 2 is actually statistically significant
#Note: removed bc.2 from mods and removed intercept=FALSE argument
rma(yi=lor,sei=selor, mods = cbind(bc.1, bc.3, bc.4, bc.5, bc.6, bc.7), data=dat2)

#Mixed effects model with behavior type as categorical moderator
res2_mixed <- rma(yi=lor,sei=selor, mods = cbind(bt.1, bt.2, bt.3, bt.4, bt.5), intercept = FALSE, data=dat2)
res2_mixed
#Test whether the behavior type 2 is actually statistically significant
#Note: removed bt.2 from mods and removed intercept=FALSE argument
rma(yi=lor,sei=selor, mods = cbind(bt.1, bt.3, bt.4, bt.5), data=dat2)
