# Supplementary material for: A Meta-Analysis of the Association between Gender and Protective Behaviors in Response to Respiratory Epidemics and Pandemics
Source: PLoS One. 2016 Oct 21;11(10):e0164541. doi: 10.1371/journal.pone.0164541 (PMC5074573; doi:10.1371/journal.pone.0164541)
Supplement: S2 Code — This .py file contains the script used to calculate weighted averages of multiple effect sizes. (PY) [file pone.0164541.s002.py]

from math import sqrt, log, exp
from statistics import mean
import csv

"""
	This program takes in a set of 2x2 tables and calculates the Mantel-Haenszel common odds ratio for that set of tables
	or a set of log odds ratios and associated standard errors and calculates weighted log odds ratio
	or a set of odds ratios with associated 95 percent CI and calculates weighted log odds ratio.
	See https://books.google.com/books?id=qrTWpm0u07AC&pg=PA104&lpg=PA104&dq=average+of+two+odds+ratios&source=bl&ots=tIevr79kMj&sig=229x
	jUua9JENRfVSvvX7oTUtXAM&hl=en&sa=X&ved=0CF4Q6AEwCWoVChMIlPmZk-6NyAIVBmk-Ch2zEQhw#v=onepage&q=average%20of%20two%20odds%20ratios&f=false
	for formulas.
"""

data = []
with open('../data/common_lor_input.csv') as csvfile: # input values for each study as their own row in csv file
    readCSV = csv.reader(csvfile, delimiter=',')
    for row in readCSV:
    	fltrow = [ float(x) for x in row ]
    	data.append(fltrow)

print(data)

data_available = len(data[1])

if data_available == 2: # lor and SE_lor given for each study, input [1] lor [2] SE_lor in a new row for each kth study
	selorsum = 0
	topsum = 0
	bottomsum = 0
	for i in range(len(data)):
		lor, lnse = data[i]
		w = 1/(lnse**2)
		topsum += w * lor
		bottomsum += w
		selorsum += (1/lnse)**2
	average_lor = topsum / bottomsum
	average_selor = 1/sqrt(selorsum)
	print(" ")
	print("Weighted average log odds ratio: %s. Weighted average standard error: %s" % (average_lor, average_selor))
	print(" ")
elif data_available == 3: # OR, LLOR, and ULOR given for each study, input [1] OR [2] LLOR [3] ULOR in a new row for each kth study
	selorsum = 0
	topsum = 0
	bottomsum = 0
	for i in range(len(data)):
		OR, LL, UL = data[i]
		lor = log(OR)
		print("Log odds ratio for entry %s: %s" % (i, lor))
		lnse = (log(UL)-log(LL)) / (2*1.96)
		print("Log standard error for entry %s: %s" % (i, lnse))
		w = 1/(lnse**2)
		topsum += w * lor
		bottomsum += w
		selorsum += (1/lnse)**2
	average_lor = topsum / bottomsum
	average_selor = 1/sqrt(selorsum)
	print("Average odds ration: %s" % exp(average_lor))
	print(" ")
	print("Weighted average log odds ratio: %s. Weighted average standard error: %s" % (average_lor, average_selor))
	print(" ")
elif data_available == 4: # a, b, c, d values for 2x2 table given for each study where top row is females, first column is adoption of behaviors
	# i.e., you have   
	#					Y    N
	#				F   a    b
	#				M   c    d
	topsum = 0
	bottomsum = 0
	selorsum1 = 0
	selorsum2 = 0
	selorsum3 = 0
	Rsum = 0
	Ssum = 0
	for i in range(len(data)):
		a, b, c, d = data[i]
		n = a+b+c+d
		P = (a + d)/n
		Q = (b + c)/n
		R = a * d / n
		S = b * c / n
		topsum += R
		bottomsum += S
		selorsum1 += P * R
		selorsum2 += P * S + Q * R
		selorsum3 += Q * S
		Rsum += R
		Ssum += S
	average_lor = log(topsum / bottomsum)
	average_selor = sqrt((selorsum1 / (2 * Rsum**2)) + (selorsum2 / (2 * Rsum * Ssum)) + (selorsum3 / (2 * Ssum**2)))
	print(" ")
	print("Weighted average log odds ratio: %s and weighted average standard error:  %s" % (average_lor, average_selor))
	print(" ")
