# Supplementary material for: A Meta-Analysis of the Association between Gender and Protective Behaviors in Response to Respiratory Epidemics and Pandemics
Source: PLoS One. 2016 Oct 21;11(10):e0164541. doi: 10.1371/journal.pone.0164541 (PMC5074573; doi:10.1371/journal.pone.0164541)
Supplement: S1 Data — This .xlsx file contains a sheet for each of the following: the set of data for included studies addressing pharmaceutical behaviors, the set of data for included studies addressing non-pharmaceutical behaviors, the set of data for included studies addressing all behaviors, and analogous datasets including non-significant unreported data as 0. (XLSX) [file pone.0164541.s003.xlsx]

## Sheet: key
Column Values		To use this data with S1_Code:
continent		Save each page in the workbook as its own .csv file, with the top row deleted.
1 = North America (NA)		For example, open the page ma_0 in a new workbook, delete row 1, and save the page as ma_0.csv.
2 = South America (SA)		The path specified in S1_Code for ma_0.csv is ~/ma_behavior/data/ma_0.csv.
3 = Africa (AF)
4 = Australia (AU)
5 = Europe (EU)
6 = Eurasia (EA)
7 = Asia (AS)
8 = Multiple countries (MU)
culture
0 = Multiple
1 = Western
2 = Eastern
behavior_cat
1 = Preventive
2 = Avoidant
3 = Management
4 = Preventive, avoidant
5 = Preventive, management
6 = Avoidant, management
7 = Preventive, avoidant, management
behavior_type
1 = Intended
2 = Reported
3 = Actual
4 = Intended, reported
5 = Reported, actual
data_used
1 = count
2 = percentage
3 = proportion
4 = M OR
5 = F OR
6 = mean score
7 = calculation of weighted avg
8 = missing value imputation
original_calc
1 = OR
2 = d
includes_NS
0 = No
1 = Yes
developed
0 = No
1 = Yes

## Sheet: ma_0
This sheet houses data on nonpharmaceutical behaviors that were included in the various model calculations, either as an effect size or as a moderator.
bibtex_key	data_code	author	study	year	country	continent	culture	behavior	behavior_cat	behavior_type	mean_age	percent_all	np0p1b2	f_pos	f_neg	m_pos	m_neg	percent_f	percent_m	total_f	total_m	N	lor	selor	data_used	original_calc
aguero_adoption_2011	aguero_adoption_2011_0mean	Aguero, F. et al.	Adoption of preventive measures during and after the 2009 influenza A (H1N1) virus pandemic peak in Spain	2011	Spain	5	1	Respiratory hygiene and/or hand washing more frequently, avoiding people with influenza and/or avoiding crowds, avoiding health facilities, avoiding public transport	4	2	NaN	46.7	0							823	804	1627	0.326166	0.0793805	7	1
al-mohrej_saudi_2016	al-mohrej_saudi_2016	Al-Mohrej, O. A. et al.	Is the Saudi public aware of Middle East respiratory syndrome?	2016	Saudi Arabia	7	2	Avoiding crowds, avoiding hospitals, hand washing, face mask use	4	2	NaN	NaN	0							596	553	1149	0.3073	0.1072	6	2
barr_pandemic_2008	barr_pandemic_2008_0mean	Barr, M. et al.	Pandemic influenza in Australia: Using telephone surveys to measure perceptions of threat and willingness to comply	2008	Australia	4	1	Isolation, face mask use	4	1	NaN	65	0							1024	1057	2081	0.11572	0.0654458	7	1
brown_self-reported_2010	brown_self-reported_2010	Brown, Lawrence H. et al.	Self-reported anticipated compliance with physician advice to stay home during pandemic (H1N1) 2009: Results from the 2009 Queensland Social Survey	2010	Australia	4	1	Isolation	2	1	NaN	95.8	0	623.067	19.933	614.603	34.397	96.9	94.7	643	649	1292	0.55927	0.28718	2	1
chuang_social_2015	chuang_social_2015_0mean	Chuang, Ying-Chih et al.	Social Capital and Health-Protective Behavior Intentions in an Influenza Pandemic	2015	Taiwan	7	2	Face mask use, hand washing	1	1	NaN	93	0							834	911	1745	0.339459	0.135484	7	1
cirakoglu_investigation_2011	cirakoglu_investigation_2011_0mean	Cirakoglu, Okan Cem	The Investigation of Swine Influenza (H1N1) Pandemic Related Perceptions in terms of Anxiety and Avoidance Variables	2011	Turkey	6	1	Personal contact avoidance and public place avoidance	2	2	Mean 27.59 (SD = 1.46)	NaN	0							379	318	697	0.250643	0.0977934	7	2
condon_who_2010	condon_who_2010	Condon, Bradly John and Sinha, Tapen	Who is that masked person: The use of face masks on Mexico City public transportation during the Influenza A (H1N1) outbreak	2010	Mexico	1	1	Face mask use	1	3	NaN	36.5	0	834	1183	1066	2117			2017	3183	5200	0.336511	0.0587776	3	1
cowling_community_2010	cowling_community_2010_0mean	Cowling, Benjamin J. et al.	Community Psychological and Behavioral Responses through the First Wave of the 2009 Influenza A(H1N1) Pandemic in Hong Kong	2010	Hong Kong	7	2	Hand washing after sneezing/coughing, using soap when washing hands, hand washing after returning home, hand washing after touching common objects, face mask use, avoiding using public transport, avoiding crowded places	4	2	NaN	NaN	0							6308	4026	10334	0.357094	0.0212927	7	1
decker_evaluation_2012	decker_evaluation_2012_0	Decker, Jody F. and Slawson, Robin M.	An Evaluation of Behavioral Health Compliance and Microbial Risk Factors on Student Populations Within a High-Density Campus	2012	Canada	1	1	Hygiene behavior	1	2	~20	65.8	0	336	154	94	69			490	163	653	0.47097	0.186013	1	1
durham_deriving_2012	durham_deriving_2012_0	Durham, David P. et al.	Deriving Behavior Model Parameters from Survey Data: Self-Protective Behavior Adoption During the 2009-2010 Influenza A(H1N1) Pandemic	2012	USA	1	1	Avoiding crowds	2	2	NaN	39.2	0							198	93	291	0.8675	0.280258	5	1
eastwood_responses_2010	eastwood_acceresp_2010_0	Eastwood, Keith et al.	Responses to Pandemic (H1N1) 2009, Australia	2010	Australia	4	1	Quarantine	2	1	NaN	NaN	0							517	313	830	0.850151	0.336761	4	1
eastwood_knowledge_2009	eastwood_knowledge_2009	Eastwood, Keith et al.	Knowledge about pandemic influenza and compliance with containment measures among Australians	2009	Australia	4	1	Quarantine	2	1	NaN	94.1	0	684.254	33.746	413.056	34.944	95.3	92.2	718	448	1166	0.539631	0.249264	2	1
griffiths_influence_2010	griffiths_influence_2010_0	Griffiths, S. M. et al.	Influence of country of study on student responsiveness to the H1N1 pandemic	2010	USA, Hong Kong, Singapore, Other countries	8	0	Hand washing, temperature recording, carrying safety pack, face mask use	1	2	Median 21	NaN	0									198	-0.0953112	0.446705	5	1
ibuka_dynamics_2010	ibuka_dynamics_2010_0mean	Ibuka, Yoko et al.	The dynamics of risk perceptions and precautionary behavior in response to 2009 (H1N1) pandemic influenza	2010	USA	1	1	Information seeking, quarantine	6	2	NaN	31.8	0								630	1290	0.440548	0.0993366	7	1
kamate_public_2010	kamate_public_2010	Kamate, Shivlingesh Krishnappa et al.	Public knowledge, attitude and behavioural changes in an Indian population during the Influenza A (H1N1) outbreak	2010	India	7	2	Cancelling or postponing social events, avoiding public transport, public place avoidance, hand washing, surface cleaning	4	2	NaN	NaN	0							340	451	791	-1.13199	0.133351	6	2
kiviniemi_perceptions_2011	kiviniemi_perceptions_2011_0mean	Kiviniemi, Marc T et al.	Perceptions of and willingness to engage in public health precautions to prevent 2009 H1N1 influenza transmission	2011	USA	1	1	Covering mouth when coughing, hand washing, hand sanitizer use, avoiding close contact, staying home	4	1	Mean age NY state census 2006-2013	93.3	0									807	0.380622	0.189285	7	1
lau_anticipated_2007	lau_anticipated_2007_0all	Lau, Joseph T. F. et al.	Anticipated and current preventive behaviors in response to an anticipated human-to-human H5N1 epidemic in the Hong Kong Chinese general population	2007	Hong Kong	7	2	Face mask use, increasing handwashing frequency, avoiding eating poultry, seeing a doctor immediately when having a fever, making declarations border health checkpoints when traveling with ILI, quarantine compliance	7	1	NaN	41.6	0	112.98	156.02	87.984	146.016	42	37.6	269	234	503	0.183788	0.182961	2	1
lau_avoiprev_2010	lau_avoiprev_2010_0mean	Lau, Joseph T. F. et al.	Avoidance behaviors and negative psychological responses in the general population in the initial stage of the H1N1 pandemic in Hong Kong; Prevalence of preventive behaviors and associated factors during early phase of the H1N1 influenza epidemic	2010	Hong Kong	7	2	Avoiding visiting crowded places, going out, and visiting hospitals, face mask use, face mask use if sick, hand washing	4	2	NaN	53.2	0							565	434	999	0.56401	0.0580004	7	1
lau_impacts_2005	lau_impacts_2005_0mean	Lau, Joseph T. F. et al.	Impacts of SARS on health-seeking behaviors in general population in Hong Kong	2005	Hong Kong	7	2	Seeking medical attention, compliance with physician advice, seeking health information, hygiene behavior, hand washing	5	2	NaN	41.9	0							846	757	1603	0.264348	0.0537482	7	1
lau_monitoring_2003	lau_monitoring_2003_0mean	Lau, Joseph T. F. et al.	Monitoring community responses to the SARS epidemic in Hong Kong: from day 10 to day 64	2003	Hong Kong	7	2	Face mask use, hand washing	1	2	NaN	NaN	0									1397	0.663066	0.182512	7	1
lau_perceptions_2007	lau_perceptions_2007	Lau, Joseph T. F. et al.	Perceptions related to human avian influenza and their associations with anticipated psychological and behavioral responses at the onset of outbreak in the Hong Kong Chinese general population	2007	Hong Kong	7	2	Keeping children home from school, avoiding visiting hospitals, avoiding crowds, avoiding going out, reduce trips abroad	2	1	NaN	57	0	245.96	184.04	208.5	166.5	57.2	55.6	430	375	805	0.0650721	0.142483	2	1
lau_sars-related_2005	lau_sars-related_2005_0mean	Lau, Joseph T. F. et al.	SARS-related perceptions in Hong Kong	2005	Hong Kong	7	2	Mask use, avoiding crowded places, avoiding going to hospitals	4	1	NaN	72.6	0							435	428	863	0.207442	0.0663463	7	1
leung_impact_2003	leung_impact_2003	Leung, G. M. et al.	The impact of community psychological responses on outbreak control for severe acute respiratory syndrome in Hong Kong	2003	Hong Kong	7	2	Hand washing, hygiene behaviors, face mask use, avoiding touching possibly contaminated objects, using serving utensils during meals	1	2	NaN	48.7	0									1018	1.04982	0.156404	5	1
leung_longitudinal_2005	leung_longitudinal_2005_A	Leung, G. M. et al.	Longitudinal assessment of community psychobehavioral responses during and after the 2003 outbreak of severe acute respiratory syndrome in Hong Kong	2005	Hong Kong	7	2	Hand washing, hygiene behaviors, face mask use, avoiding touching possibly contaminated objects, using serving utensils during meals	1	2	NaN	63	0							483	357	840	0.84397	0.18104	5	1
leung_longitudinal_2005	leung_longitudinal_2005_B	Leung, G. M. et al.	Longitudinal assessment of community psychobehavioral responses during and after the 2003 outbreak of severe acute respiratory syndrome in Hong Kong	2005	Hong Kong	7	2	Hand washing, hygiene behaviors, face mask use, avoiding touching possibly contaminated objects, using serving utensils during meals	1	2	NaN	54	0							212	149	361	0.941609	0.272755	5	1
leung_longitudinal_2005	leung_longitudinal_2005_C	Leung, G. M. et al.	Longitudinal assessment of community psychobehavioral responses during and after the 2003 outbreak of severe acute respiratory syndrome in Hong Kong	2005	Hong Kong	7	2	Hand washing, hygiene behaviors, face mask use, avoiding touching possibly contaminated objects, using serving utensils during meals	1	2	NaN	56	0							403	303	706	0.597837	0.186699	5	1
leung_longitudinal_2005	leung_longitudinal_2005_D	Leung, G. M. et al.	Longitudinal assessment of community psychobehavioral responses during and after the 2003 outbreak of severe acute respiratory syndrome in Hong Kong	2005	Hong Kong	7	2	Hand washing, hygiene behaviors, face mask use, avoiding touching possibly contaminated objects, using serving utensils during meals	1	2	NaN	87	0							1454	1120	2574	0.673345	0.152174	5	1
leung_tale_2004	leung_tale_2004_A	Leung, G. M. et al.	A tale of two cities: Community psychobehavioral surveillance and related impact on outbreak control in Hong Kong and Singapore during the severe acute respiratory syndrome epidemic	2004	Hong Kong, Singapore	7	2	Hand washing, hygiene behaviors, face mask use, avoiding touching possibly contaminated objects, using serving utensils during meals	1	2	NaN	69.4	0							402	303	705	0.616186	0.180158	5	1
leung_tale_2004	leung_tale_2004_B	Leung, G. M. et al.	A tale of two cities: Community psychobehavioral surveillance and related impact on outbreak control in Hong Kong and Singapore during the severe acute respiratory syndrome epidemic	2004	Hong Kong, Singapore	7	2	Hand washing, hygiene behaviors, face mask use, avoiding touching possibly contaminated objects, using serving utensils during meals	1	2	NaN	20.1	0							602	599	1201	0.693147	0.151473	5	1
liao_influence_2011	liao_influence_2011_A	Liao, Q. Y. et al.	The Influence of Social-Cognitive Factors on Personal Hygiene Practices to Protect Against Influenzas: Using Modelling to Compare Avian A/H5N1 and 2009 Pandemic A/H1N1 Influenzas in Hong Kong	2011	Hong Kong	7	2	Hygiene behaviors	1	2	NaN	NaN	0							1126	634	1760	0.61379	0.0906437	6	2
liao_influence_2011	liao_influence_2011_B	Liao, Q. Y. et al.	The Influence of Social-Cognitive Factors on Personal Hygiene Practices to Protect Against Influenzas: Using Modelling to Compare Avian A/H5N1 and 2009 Pandemic A/H1N1 Influenzas in Hong Kong	2011	Hong Kong	7	2	Hygiene behaviors	1	2	NaN	NaN	0							549	467	1016	0.564817	0.114843	6	2
liao_situational_2010	liao_situational_2010_0mean	Liao, Qiuyan et al.	Situational Awareness and Health Protective Responses to Pandemic Influenza A (H1N1) in Hong Kong: A Cross-Sectional Study	2010	Hong Kong	7	2	Hand washing, social distancing	4	2	NaN	NaN	0							538	463	1001	0.516744	0.0817132	7	2
lin_knowledge_2011	linpeng_knowchin_201113_0	Lin, Yilan et al.	Knowledge, Attitudes and Practices (KAP) related to the Pandemic (H1N1) 2009 among Chinese General Population: a Telephone Survey	2011	China	7	2	Hand washing, avoiding crowded places, avoiding people with ILI symptoms	4	2	Mean 41.47	78.1	0	4667.22	1137.78	3667.46	1196.54	80.4	75.4	5805	4864	10669	0.291424	0.0469209	2	1
mak_knowledge_2012	mak_knowledge_2012	Mak, K. K. and Lai, C. M.	Knowledge, risk perceptions, and preventive precautions among Hong Kong students during the 2009 influenza A (H1N1) pandemic	2012	Hong Kong	7	2	Hand washing, hygiene behaviors, face mask use	1	2	~16	40.9	0	97	106	27	73	47.8	27	203	100	303	0.905894	0.265479	1	1
marshall_awareness_2012	marshall_awareness_2012_0mean	Marshall, Helen et al.	Awareness, anxiety, compliance: Community perceptions and response to the threat and reality of an influenza pandemic	2012	Australia	4	1	Staying home, mask use	4	2	NaN	NaN	0									1961	0.660821	0.114135	7	1
miao_prevalence_2012	miao_prevalence_2012	Miao, Yen-Yu and Huang, Jiun-Hau	Prevalence and associated psychosocial factors of increased hand hygiene practice during the influenza A/H1N1 pandemic: findings and prevention implications from a national survey in Taiwan	2012	Taiwan	7	2	Hand washing	1	2	NaN	77	0	456	113	375	135			569	510	1079	0.373454	0.145316	1	1
park_perceptions_2010	park_perceptions_2010	Park, Jae-Hyun et al.	Perceptions and behaviors related to hand hygiene for the prevention of H1N1 influenza transmission among Korean university students during the peak pandemic period	2010	Korea	7	2	Hand washing	1	2	NaN	39.4	0							204	738	942	0.940007	0.161358	4	1
prati_compliance_2011	prati_compliance_2011_0mean	Prati, Gabriele et al.	Compliance with recommendations for pandemic influenza H1N1 2009: The role of trust and personal beliefs	2011	Italy	5	1	Hand washing, hygiene behaviors, social distancing	4	2	NaN	NaN	0							641	459	1100	0.28475	0.0744785	7	1
quah_crisis_2004	quah_crisis_2004	Quah, S. R. and Hin-Peng, L.	Crisis prevention and management during SARS outbreak, Singapore	2004	Singapore	7	2	Hand washing, hygiene behaviors, face mask use, avoiding touching possibly contaminated objects, using serving utensils during meals	1	2	NaN	?	0							602	599	1201	0.291923	0.0708045	4	1
rubin_impact_2010	rubin_impact_2010_0c	Rubin, G. J. et al.	The impact of communications about swine flu (influenza A H1N1v) on public responses to the outbreak: results from 36 national telephone surveys in the UK	2010	United Kingdom	5	1	Avoiding public transit	2	2	NaN	2	0	65	3036	46	2272			3101	2318	5419	0.0558655	0.194662	1	1
rubin_public_2009	rubin_public_2009_0mean	Rubin, G. et al.	Public perceptions, anxiety, and behaviour change in relation to the swine flu outbreak: cross sectional telephone survey	2009	United Kingdom	5	1	Cleaning/disinfecting surfaces, hand washing, discussing with a friend or family member what to do if either person caught swine flu, avoiding risky places or activities	4	2	NaN	NaN	0							528	469	997	0.293324	0.120485	7	1
rukmanee_knowledge_2014	rukmanee_knowledge_2014	Rukmanee, N. et al.	Knowledge, attitudes and practices (kap) regarding influenza A (H1N1) among a population living along Thai-Myanmar border, Ratchaburi Province, Thailand	2014	Thailand	7	2	Various practices to prevent influenza A (not specified)	1	2	NaN	NaN	0							53	57	110	-0.118441	0.346195	6	2
setbon_public_2011	setbon_public_2011_0	Setbon, Michel et al.	The public's preventive strategies in response to the pandemic influenza A/H1N1 in France: Distribution and determinants	2011	France	5	1	Hand washing, hand sanitizer use, avoiding crowded places, avoiding public transportation, face mask use, staying home from work	4	2	NaN	42	0									1003	0.562119	0.148624	5	1
smith_predicting_2009	smith_predicting_2009_0mean	Smith, Bruce W. et al.	Predicting the anticipated emotional and behavioral responses to an avian flu outbreak	2009	USA	1	1	Avoiding crowds and hospitals, avoiding leaving your residence, staying home from school (both scenarios)	2	1	Mean 20.56 (SD = 4.71)	NaN	0							194	95	289	-0.117252	0.160646	7	2
steelfisher_adoption_2015	steelfisher_adoption_2015_0mean	SteelFisher, Gillian K. et al.	Adoption of preventive behaviors in response to the 2009 H1N1 influenza pandemic: a multiethnic perspective	2015	USA	1	1	Hand washing, hand sanitizer use, covering mouth and nose with tissue when sneezing or coughing, coughing into elbow or shoulder, trying to keep from touching eyes, nose, or mouth, avoiding being near those with ILI symptoms, avoiding crowds, avoiding air travel, avoiding public transit, talking to a health professional about H1N1	7	2	NaN	NaN	0									2355	0.223805	0.0321278	7	1
tang_factors_2004	tang_factors_2004	Tang, C. S. K. and Wong, C. Y.	Factors influencing the wearing of facemasks to prevent the severe acute respiratory syndrome among adult Chinese in Hong Kong	2004	Hong Kong	7	2	Face mask use	1	2	NaN	61.2	0	531	263	281	252			794	533	1327	0.593682	0.114946	1	1
tang_outbreak_2003	tang_outbreak_2003	Tang, C. S. K. and Wong, C. Y.	An outbreak of the severe acute respiratory syndrome: Predictors of health behaviors and effect of community prevention measures in Hong Kong, China	2003	Hong Kong	7	2	Hygiene behaviors, developing a healthy lifestyle, ensuring good ventilation, face mask use	1	2	NaN	32.7	0	190	359	136	313			549	449	998	0.19725	0.136369	1	1
timpka_intentions_2014	timpka_intentions_2014_0mean	Timpka, Toomas et al.	Intentions to Perform Non-Pharmaceutical Protective Behaviors during Influenza Outbreaks in Sweden: A Cross-Sectional Study following a Mass Vaccination Campaign	2014	Sweden	5	1	Staying home without being ill (mild influenza scenario), using hand wash (mild and severe influenza scenarios), hand washing (mild and severe influenza scenarios)	1	1	Mean 51.4 (SD = 17.7)	NaN	0							221	222	443	0.67182	0.0941763	7	1
vanderweerd_monitoring_2011	vanderweerd_monitoring_2011_A_0	van der Weerd, Willemien et al.	Monitoring the level of government trust, risk perception and intention of the general public to adopt protective measures during the influenza A (H1N1) pandemic in the Netherlands	2011	The Netherlands	5	1	Hygiene behaviors	1	1	Mean 45.7 (SD = 17.69)	27.6	0							1848	1202	3050	0.231112	0.0889104	4	1
vanderweerd_monitoring_2011	vanderweerd_monitoring_2011_B_0	van der Weerd, Willemien et al.	Monitoring the level of government trust, risk perception and intention of the general public to adopt protective measures during the influenza A (H1N1) pandemic in the Netherlands	2011	The Netherlands	5	1	Hygiene behaviors	1	1	Mean 45.7 (SD = 17.69)	45	0							1848	657	2505	0.270027	0.0886354	4	1

## Sheet: ma_0_wNS
This sheet houses data on nonpharmaceutical behaviors that were included in the various model calculations, either as an effect size or as a moderator, including non-reported results (not listed due to nonsignificance) coded as lor of 0
bibtex_key	data_code	author	study	year	country	continent	culture	behavior	behavior_cat	behavior_type	mean_age	percent_all	np0p1b2	f_pos	f_neg	m_pos	m_neg	percent_f	percent_m	total_f	total_m	N	lor	selor	data_used	original_calc	includes_NS
aguero_adoption_2011	aguero_adoption_2011_0mean	Aguero, F. et al.	Adoption of preventive measures during and after the 2009 influenza A (H1N1) virus pandemic peak in Spain	2011	Spain	5	1	Respiratory hygiene and/or hand washing more frequently, avoiding people with influenza and/or avoiding crowds, avoiding health facilities, avoiding public transport	4	2	NaN	46.7	0							823	804	1627	0.326166	0.0793805	7	1	0
al-mohrej_saudi_2016	al-mohrej_saudi_2016	Al-Mohrej, O. A. et al.	Is the Saudi public aware of Middle East respiratory syndrome?	2016	Saudi Arabia	7	2	Avoiding crowds, avoiding hospitals, hand washing, face mask use	4	2	NaN	NaN	0							596	553	1149	0.3073	0.1072	6	2	0
barr_pandemic_2008	barr_pandemic_2008_0mean	Barr, M. et al.	Pandemic influenza in Australia: Using telephone surveys to measure perceptions of threat and willingness to comply	2008	Australia	4	1	Isolation, face mask use	4	1	NaN	65	0							1024	1057	2081	0.11572	0.0654458	7	1	0
brown_self-reported_2010	brown_self-reported_2010	Brown, Lawrence H. et al.	Self-reported anticipated compliance with physician advice to stay home during pandemic (H1N1) 2009: Results from the 2009 Queensland Social Survey	2010	Australia	4	1	Isolation	2	1	NaN	95.8	0	623.067	19.933	614.603	34.397	96.9	94.7	643	649	1292	0.55927	0.28718	2	1	0
chuang_social_2015	chuang_social_2015_0mean	Chuang, Ying-Chih et al.	Social Capital and Health-Protective Behavior Intentions in an Influenza Pandemic	2015	Taiwan	7	2	Face mask use, hand washing	1	1	NaN	93	0							834	911	1745	0.339459	0.135484	7	1	0
cirakoglu_investigation_2011	cirakoglu_investigation_2011_0mean	Cirakoglu, Okan Cem	The Investigation of Swine Influenza (H1N1) Pandemic Related Perceptions in terms of Anxiety and Avoidance Variables	2011	Turkey	6	1	Personal contact avoidance and public place avoidance	2	2	Mean 27.59 (SD = 1.46)	NaN	0							379	318	697	0.250643	0.0977934	7	2	0
condon_who_2010	condon_who_2010	Condon, Bradly John and Sinha, Tapen	Who is that masked person: The use of face masks on Mexico City public transportation during the Influenza A (H1N1) outbreak	2010	Mexico	1	1	Face mask use	1	3	NaN	36.5	0	834	1183	1066	2117			2017	3183	5200	0.336511	0.0587776	3	1	0
cowling_community_2010	cowling_community_2010_0mean	Cowling, Benjamin J. et al.	Community Psychological and Behavioral Responses through the First Wave of the 2009 Influenza A(H1N1) Pandemic in Hong Kong	2010	Hong Kong	7	2	Hand washing after sneezing/coughing, using soap when washing hands, hand washing after returning home, hand washing after touching common objects, face mask use, avoiding using public transport, avoiding crowded places	4	2	NaN	NaN	0							6308	4026	10334	0.357094	0.0212927	7	1	0
decker_evaluation_2012	decker_evaluation_2012_0	Decker, Jody F. and Slawson, Robin M.	An Evaluation of Behavioral Health Compliance and Microbial Risk Factors on Student Populations Within a High-Density Campus	2012	Canada	1	1	Hygiene behavior	1	2	~20	65.8	0	336	154	94	69			490	163	653	0.47097	0.186013	1	1	0
durham_deriving_2012	durham_deriving_2012_0	Durham, David P. et al.	Deriving Behavior Model Parameters from Survey Data: Self-Protective Behavior Adoption During the 2009-2010 Influenza A(H1N1) Pandemic	2012	USA	1	1	Avoiding crowds	2	2	NaN	39.2	0							198	93	291	0.8675	0.280258	5	1	0
eastwood_responses_2010	eastwood_acceresp_2010_0	Eastwood, Keith et al.	Responses to Pandemic (H1N1) 2009, Australia	2010	Australia	4	1	Quarantine	2	1	NaN	NaN	0							517	313	830	0.850151	0.336761	4	1	0
eastwood_knowledge_2009	eastwood_knowledge_2009	Eastwood, Keith et al.	Knowledge about pandemic influenza and compliance with containment measures among Australians	2009	Australia	4	1	Quarantine	2	1	NaN	94.1	0	684.254	33.746	413.056	34.944	95.3	92.2	718	448	1166	0.539631	0.249264	2	1	0
griffiths_influence_2010	griffiths_influence_2010_0	Griffiths, S. M. et al.	Influence of country of study on student responsiveness to the H1N1 pandemic	2010	USA, Hong Kong, Singapore, Other countries	8	0	Hand washing, temperature recording, carrying safety pack, face mask use	1	2	Median 21	NaN	0									198	-0.0953112	0.446705	5	1	0
ibuka_dynamics_2010	ibuka_dynamics_2010_0mean	Ibuka, Yoko et al.	The dynamics of risk perceptions and precautionary behavior in response to 2009 (H1N1) pandemic influenza	2010	USA	1	1	Information seeking, quarantine	6	2	NaN	31.8	0								630	1290	0.440548	0.0993366	7	1	0
kamate_public_2010	kamate_public_2010	Kamate, Shivlingesh Krishnappa et al.	Public knowledge, attitude and behavioural changes in an Indian population during the Influenza A (H1N1) outbreak	2010	India	7	2	Cancelling or postponing social events, avoiding public transport, public place avoidance, hand washing, surface cleaning	4	2	NaN	NaN	0							340	451	791	-1.13199	0.133351	6	2	0
kiviniemi_perceptions_2011	kiviniemi_perceptions_2011_0mean	Kiviniemi, Marc T et al.	Perceptions of and willingness to engage in public health precautions to prevent 2009 H1N1 influenza transmission	2011	USA	1	1	Covering mouth when coughing, hand washing, hand sanitizer use, avoiding close contact, staying home	4	1	Mean age NY state census 2006-2013	93.3	0									807	0.380622	0.189285	7	1	0
lau_anticipated_2007	lau_anticipated_2007_0all	Lau, Joseph T. F. et al.	Anticipated and current preventive behaviors in response to an anticipated human-to-human H5N1 epidemic in the Hong Kong Chinese general population	2007	Hong Kong	7	2	Face mask use, increasing handwashing frequency, avoiding eating poultry, seeing a doctor immediately when having a fever, making declarations border health checkpoints when traveling with ILI, quarantine compliance	7	1	NaN	41.6	0	112.98	156.02	87.984	146.016	42	37.6	269	234	503	0.183788	0.182961	2	1	0
lau_avoiprev_2010	lau_avoiprev_2010_0mean	Lau, Joseph T. F. et al.	Avoidance behaviors and negative psychological responses in the general population in the initial stage of the H1N1 pandemic in Hong Kong; Prevalence of preventive behaviors and associated factors during early phase of the H1N1 influenza epidemic	2010	Hong Kong	7	2	Avoiding visiting crowded places, going out, and visiting hospitals, face mask use, face mask use if sick, hand washing	4	2	NaN	53.2	0							565	434	999	0.56401	0.0580004	7	1	0
lau_impacts_2005	lau_impacts_2005_0mean	Lau, Joseph T. F. et al.	Impacts of SARS on health-seeking behaviors in general population in Hong Kong	2005	Hong Kong	7	2	Seeking medical attention, compliance with physician advice, seeking health information, hygiene behavior, hand washing	5	2	NaN	41.9	0							846	757	1603	0.264348	0.0537482	7	1	0
lau_monitoring_2003	lau_monitoring_2003_0mean	Lau, Joseph T. F. et al.	Monitoring community responses to the SARS epidemic in Hong Kong: from day 10 to day 64	2003	Hong Kong	7	2	Face mask use, hand washing, avoiding crowded places, avoiding public transit	4	2	NaN	NaN	0									1397	0.342586	0.131189	7	1	1
lau_perceptions_2007	lau_perceptions_2007	Lau, Joseph T. F. et al.	Perceptions related to human avian influenza and their associations with anticipated psychological and behavioral responses at the onset of outbreak in the Hong Kong Chinese general population	2007	Hong Kong	7	2	Keeping children home from school, avoiding visiting hospitals, avoiding crowds, avoiding going out, reduce trips abroad	2	1	NaN	57	0	245.96	184.04	208.5	166.5	57.2	55.6	430	375	805	0.0650721	0.142483	2	1	0
lau_sars-related_2005	lau_sars-related_2005_0mean	Lau, Joseph T. F. et al.	SARS-related perceptions in Hong Kong	2005	Hong Kong	7	2	Mask use, avoiding crowded places, avoiding going to hospitals	4	1	NaN	72.6	0							435	428	863	0.207442	0.0663463	7	1	0
leung_impact_2003	leung_impact_2003	Leung, G. M. et al.	The impact of community psychological responses on outbreak control for severe acute respiratory syndrome in Hong Kong	2003	Hong Kong	7	2	Hand washing, hygiene behaviors, face mask use, avoiding touching possibly contaminated objects, using serving utensils during meals	1	2	NaN	48.7	0									1018	1.04982	0.156404	5	1	0
leung_longitudinal_2005	leung_longitudinal_2005_A	Leung, G. M. et al.	Longitudinal assessment of community psychobehavioral responses during and after the 2003 outbreak of severe acute respiratory syndrome in Hong Kong	2005	Hong Kong	7	2	Hand washing, hygiene behaviors, face mask use, avoiding touching possibly contaminated objects, using serving utensils during meals	1	2	NaN	63	0							483	357	840	0.84397	0.18104	5	1	0
leung_longitudinal_2005	leung_longitudinal_2005_B	Leung, G. M. et al.	Longitudinal assessment of community psychobehavioral responses during and after the 2003 outbreak of severe acute respiratory syndrome in Hong Kong	2005	Hong Kong	7	2	Hand washing, hygiene behaviors, face mask use, avoiding touching possibly contaminated objects, using serving utensils during meals	1	2	NaN	54	0							212	149	361	0.941609	0.272755	5	1	0
leung_longitudinal_2005	leung_longitudinal_2005_C	Leung, G. M. et al.	Longitudinal assessment of community psychobehavioral responses during and after the 2003 outbreak of severe acute respiratory syndrome in Hong Kong	2005	Hong Kong	7	2	Hand washing, hygiene behaviors, face mask use, avoiding touching possibly contaminated objects, using serving utensils during meals	1	2	NaN	56	0							403	303	706	0.597837	0.186699	5	1	0
leung_longitudinal_2005	leung_longitudinal_2005_D	Leung, G. M. et al.	Longitudinal assessment of community psychobehavioral responses during and after the 2003 outbreak of severe acute respiratory syndrome in Hong Kong	2005	Hong Kong	7	2	Hand washing, hygiene behaviors, face mask use, avoiding touching possibly contaminated objects, using serving utensils during meals	1	2	NaN	87	0							1454	1120	2574	0.673345	0.152174	5	1	0
leung_tale_2004	leung_tale_2004_A	Leung, G. M. et al.	A tale of two cities: Community psychobehavioral surveillance and related impact on outbreak control in Hong Kong and Singapore during the severe acute respiratory syndrome epidemic	2004	Hong Kong, Singapore	7	2	Hand washing, hygiene behaviors, face mask use, avoiding touching possibly contaminated objects, using serving utensils during meals	1	2	NaN	69.4	0							402	303	705	0.616186	0.180158	5	1	0
leung_tale_2004	leung_tale_2004_B	Leung, G. M. et al.	A tale of two cities: Community psychobehavioral surveillance and related impact on outbreak control in Hong Kong and Singapore during the severe acute respiratory syndrome epidemic	2004	Hong Kong, Singapore	7	2	Hand washing, hygiene behaviors, face mask use, avoiding touching possibly contaminated objects, using serving utensils during meals	1	2	NaN	20.1	0							602	599	1201	0.693147	0.151473	5	1	0
liao_influence_2011	liao_influence_2011_A	Liao, Q. Y. et al.	The Influence of Social-Cognitive Factors on Personal Hygiene Practices to Protect Against Influenzas: Using Modelling to Compare Avian A/H5N1 and 2009 Pandemic A/H1N1 Influenzas in Hong Kong	2011	Hong Kong	7	2	Hygiene behaviors	1	2	NaN	NaN	0							1126	634	1760	0.61379	0.0906437	6	2	0
liao_influence_2011	liao_influence_2011_B	Liao, Q. Y. et al.	The Influence of Social-Cognitive Factors on Personal Hygiene Practices to Protect Against Influenzas: Using Modelling to Compare Avian A/H5N1 and 2009 Pandemic A/H1N1 Influenzas in Hong Kong	2011	Hong Kong	7	2	Hygiene behaviors	1	2	NaN	NaN	0							549	467	1016	0.564817	0.114843	6	2	0
liao_situational_2010	liao_situational_2010_0mean	Liao, Qiuyan et al.	Situational Awareness and Health Protective Responses to Pandemic Influenza A (H1N1) in Hong Kong: A Cross-Sectional Study	2010	Hong Kong	7	2	Hand washing, social distancing	4	2	NaN	NaN	0							538	463	1001	0.516744	0.0817132	7	2	0
lin_knowledge_2011	linpeng_knowchin_201113_0	Lin, Yilan et al.	Knowledge, Attitudes and Practices (KAP) related to the Pandemic (H1N1) 2009 among Chinese General Population: a Telephone Survey	2011	China	7	2	Hand washing, avoiding crowded places, avoiding people with ILI symptoms	4	2	Mean 41.47	78.1	0	4667.22	1137.78	3667.46	1196.54	80.4	75.4	5805	4864	10669	0.291424	0.0469209	2	1	0
mak_knowledge_2012	mak_knowledge_2012	Mak, K. K. and Lai, C. M.	Knowledge, risk perceptions, and preventive precautions among Hong Kong students during the 2009 influenza A (H1N1) pandemic	2012	Hong Kong	7	2	Hand washing, hygiene behaviors, face mask use	1	2	~16	40.9	0	97	106	27	73	47.8	27	203	100	303	0.905894	0.265479	1	1	0
marshall_awareness_2012	marshall_awareness_2012_0mean	Marshall, Helen et al.	Awareness, anxiety, compliance: Community perceptions and response to the threat and reality of an influenza pandemic	2012	Australia	4	1	Staying home, mask use	4	2	NaN	NaN	0									1961	0.660821	0.114135	7	1	0
miao_prevalence_2012	miao_prevalence_2012	Miao, Yen-Yu and Huang, Jiun-Hau	Prevalence and associated psychosocial factors of increased hand hygiene practice during the influenza A/H1N1 pandemic: findings and prevention implications from a national survey in Taiwan	2012	Taiwan	7	2	Hand washing	1	2	NaN	77	0	456	113	375	135			569	510	1079	0.373454	0.145316	1	1	0
park_perceptions_2010	park_perceptions_2010	Park, Jae-Hyun et al.	Perceptions and behaviors related to hand hygiene for the prevention of H1N1 influenza transmission among Korean university students during the peak pandemic period	2010	Korea	7	2	Hand washing	1	2	NaN	39.4	0							204	738	942	0.940007	0.161358	4	1	0
prati_compliance_2011	prati_compliance_2011_0mean	Prati, Gabriele et al.	Compliance with recommendations for pandemic influenza H1N1 2009: The role of trust and personal beliefs	2011	Italy	5	1	Hand washing, hygiene behaviors, social distancing	4	2	NaN	NaN	0							641	459	1100	0.28475	0.0744785	7	1	0
quah_crisis_2004	quah_crisis_2004	Quah, S. R. and Hin-Peng, L.	Crisis prevention and management during SARS outbreak, Singapore	2004	Singapore	7	2	Hand washing, hygiene behaviors, face mask use, avoiding touching possibly contaminated objects, using serving utensils during meals	1	2	NaN	?	0							602	599	1201	0.291923	0.0708045	4	1	0
rubin_impact_2010	rubin_impact_2010_0c	Rubin, G. J. et al.	The impact of communications about swine flu (influenza A H1N1v) on public responses to the outbreak: results from 36 national telephone surveys in the UK	2010	United Kingdom	5	1	Avoiding public transit	2	2	NaN	2	0	65	3036	46	2272			3101	2318	5419	0.0558655	0.194662	1	1	0
rubin_public_2009	rubin_public_2009_0mean	Rubin, G. et al.	Public perceptions, anxiety, and behaviour change in relation to the swine flu outbreak: cross sectional telephone survey	2009	United Kingdom	5	1	Cleaning/disinfecting surfaces, hand washing, discussing with a friend or family member what to do if either person caught swine flu, avoiding risky places or activities	4	2	NaN	NaN	0							528	469	997	0.293324	0.120485	7	1	0
rukmanee_knowledge_2014	rukmanee_knowledge_2014	Rukmanee, N. et al.	Knowledge, attitudes and practices (kap) regarding influenza A (H1N1) among a population living along Thai-Myanmar border, Ratchaburi Province, Thailand	2014	Thailand	7	2	Various practices to prevent influenza A (not specified)	1	2	NaN	NaN	0							53	57	110	-0.118441	0.346195	6	2	0
setbon_public_2011	setbon_public_2011_0	Setbon, Michel et al.	The public's preventive strategies in response to the pandemic influenza A/H1N1 in France: Distribution and determinants	2011	France	5	1	Hand washing, hand sanitizer use, avoiding crowded places, avoiding public transportation, face mask use, staying home from work	4	2	NaN	42	0									1003	0.562119	0.148624	5	1	0
smith_predicting_2009	smith_predicting_2009_0mean	Smith, Bruce W. et al.	Predicting the anticipated emotional and behavioral responses to an avian flu outbreak	2009	USA	1	1	Avoiding crowds and hospitals, avoiding leaving your residence, staying home from school (both scenarios)	2	1	Mean 20.56 (SD = 4.71)	NaN	0							194	95	289	-0.117252	0.160646	7	2	0
steelfisher_adoption_2015	steelfisher_adoption_2015_0mean	SteelFisher, Gillian K. et al.	Adoption of preventive behaviors in response to the 2009 H1N1 influenza pandemic: a multiethnic perspective	2015	USA	1	1	Hand washing, hand sanitizer use, covering mouth and nose with tissue when sneezing or coughing, coughing into elbow or shoulder, trying to keep from touching eyes, nose, or mouth, avoiding being near those with ILI symptoms, avoiding crowds, avoiding air travel, avoiding public transit, talking to a health professional about H1N1	7	2	NaN	NaN	0									2355	0.223805	0.0321278	7	1	0
tang_factors_2004	tang_factors_2004	Tang, C. S. K. and Wong, C. Y.	Factors influencing the wearing of facemasks to prevent the severe acute respiratory syndrome among adult Chinese in Hong Kong	2004	Hong Kong	7	2	Face mask use	1	2	NaN	61.2	0	531	263	281	252			794	533	1327	0.593682	0.114946	1	1	0
tang_outbreak_2003	tang_outbreak_2003	Tang, C. S. K. and Wong, C. Y.	An outbreak of the severe acute respiratory syndrome: Predictors of health behaviors and effect of community prevention measures in Hong Kong, China	2003	Hong Kong	7	2	Hygiene behaviors, developing a healthy lifestyle, ensuring good ventilation, face mask use	1	2	NaN	32.7	0	190	359	136	313			549	449	998	0.19725	0.136369	1	1	0
timpka_intentions_2014	timpka_intentions_2014_0mean	Timpka, Toomas et al.	Intentions to Perform Non-Pharmaceutical Protective Behaviors during Influenza Outbreaks in Sweden: A Cross-Sectional Study following a Mass Vaccination Campaign	2014	Sweden	5	1	Staying home without being ill (mild and severe influenza scenarios), avoiding public transport (mild and severe influenza scenarios), using hand wash (severe influenza scenario), hand washing (mild and severe influenza scenarios)	4	1	Mean 51.4 (SD = 17.7)	NaN	0							221	222	443	0.423957	0.0748128	7	1	1
vanderweerd_monitoring_2011	vanderweerd_monitoring_2011_A_0	van der Weerd, Willemien et al.	Monitoring the level of government trust, risk perception and intention of the general public to adopt protective measures during the influenza A (H1N1) pandemic in the Netherlands	2011	The Netherlands	5	1	Hygiene behaviors	1	1	Mean 45.7 (SD = 17.69)	27.6	0							1848	1202	3050	0.231112	0.0889104	4	1	1
vanderweerd_monitoring_2011	vanderweerd_monitoring_2011_B_0	van der Weerd, Willemien et al.	Monitoring the level of government trust, risk perception and intention of the general public to adopt protective measures during the influenza A (H1N1) pandemic in the Netherlands	2011	The Netherlands	5	1	Hygiene behaviors	1	1	Mean 45.7 (SD = 17.69)	45	0							1848	657	2505	0.270027	0.0886354	4	1	1
vanderweerd_monitoring_2011	vanderweerd_monitoring_2011_C_0	van der Weerd, Willemien et al.	Monitoring the level of government trust, risk perception and intention of the general public to adopt protective measures during the influenza A (H1N1) pandemic in the Netherlands	2011	The Netherlands	5	1	Hygiene behaviors	1	1	Mean 45.7 (SD = 17.69)	54.2	0									2499	0	0.0887729	8	1	1

## Sheet: ma_1
This sheet houses data on pharmaceutical behaviors that were included in the various model calculations, either as an effect size or as a moderator.
bibtex_key	data_code	author	study	year	country	continent	culture	behavior	behavior_cat	behavior_type	mean_age	percent_all	np0p1b2	f_pos	f_neg	m_pos	m_neg	percent_f	percent_m	total_f	total_m	N	lor	selor	data_used	original_calc
akan_knowledge_2010	akan_knowledge_2010	Akan, Hulya et al.	Knowledge and attitudes of university students toward pandemic influenza: a cross-sectional study from Turkey	2010	Turkey	6	1	Vaccination	1	1	Mean 20.58 (SD = 2.9)	7.2	1	16	215	13	158			231	171	402	-0.100404	0.387819	1	1
ashbaugh_decision_2013	ashbaugh_decision_2013	Ashbaugh, Andrea R. et al.	The Decision to Vaccinate or Not during the H1N1 Pandemic: Selecting the Lesser of Two Evils?	2013	Canada	1	1	Vaccination	1	4	Mean 35 (Range 18-65)	40.1	1	238	306	89	131			544	220	764	0.135247	0.162294	1	1
barr_pandemic_2008	barr_pandemic_2008_1	Barr, M. et al.	Pandemic influenza in Australia: Using telephone surveys to measure perceptions of threat and willingness to comply	2008	Australia	4	1	Vaccination	1	1	NaN	75.4	1	763.904	260.096	805.434	251.566	74.6	76.2	1024	1057	2081	-0.0862845	0.101835	2	1
boehmer_barriers_2012	boehmer_barriers_2012	Boehmer, Merle M. et al.	Barriers to pandemic influenza vaccination and uptake of seasonal influenza vaccine in the post-pandemic season in Germany	2012	Germany	5	1	Vaccination	1	2	Median 48	8.8	1	524.94	6205.06	623.898	5678.1	7.8	9.9	6730	6302	13032	-0.261451	0.0620087	5	1
borjesson_perceptions_2014	borjesson_perceptions_2014	Borjesson, Marcus and Enander, Ann	Perceptions and sociodemographic factors influencing vaccination uptake and precautionary behaviours in response to the A/H1N1 influenza in Sweden	2014	Sweden	5	1	Vaccination	1	2	Mean 50.2	62.6	1					67.2	57.2	863	724	1587	0.625938	0.148719	4	1
brien_neighborhood_2012	brien_neighborhood_2012	Brien, Stephanie et al.	Neighborhood Determinants of 2009 Pandemic A/H1N1 Influenza Vaccination in Montreal, Quebec, Canada	2012	Canada	1	1	Vaccination	1	3	NaN	49.9	1	501300	455042	417473	469082			956342	886555	1842897	0.213373	0.0029529	1	1
caille-brillet_predictors_2014	caille-brillet_predictors_2014	Caille-Brillet, Anne-Laure et al.	Predictors of influenza vaccination behaviors during and after the 2009 influenza pandemic in France	2014	France	5	1	Vaccination	1	2	NaN	27.4	1							615	560	1174	0.301104	0.179265	5	1
chan_determinants_2014	chan_determinants_2014	Chan, Ta-Chien et al.	Determinants of Receiving the Pandemic (H1N1) 2009 Vaccine and Intention to Receive the Seasonal Influenza Vaccine in Taiwan	2014	Taiwan	7	2	Vaccination	1	2	NaN	28	1	265	694	283	712			959	995	1954	-0.0401111	0.10076	1	1
chuang_social_2015	chuang_social_2015_1	Chuang, Ying-Chih et al.	Social Capital and Health-Protective Behavior Intentions in an Influenza Pandemic	2015	Taiwan	7	2	Vaccination	1	1	NaN	78.8	1	629.753	204.247	744.925	166.075	75.51	81.77	834	911	1745	-0.374842	0.117676	5	1
decker_evaluation_2012	decker_evaluation_2012_1	Decker, Jody F. and Slawson, Robin M.	An Evaluation of Behavioral Health Compliance and Microbial Risk Factors on Student Populations Within a High-Density Campus	2012	Canada	1	1	Vaccination	1	2	~20	16.1	1	60	376	35	118			436	153	589	-0.619908	0.237428	1	1
durham_deriving_2012	durham_deriving_2012_1	Durham, David P. et al.	Deriving Behavior Model Parameters from Survey Data: Self-Protective Behavior Adoption During the 2009-2010 Influenza A(H1N1) Pandemic	2012	USA	1	1	Vaccination	1	4	NaN	NaN	1							198	93	291	0.162519	0.280258	5	1
eastwood_acceptance_2010	eastwood_acceresp_2010_1	Eastwood, Keith et al.	Acceptance of pandemic (H1N1) 2009 influenza vaccination by the Australian public	2010	Australia	4	1	Vaccination	1	1	NaN	67	1	322	195	234	79			517	313	830	-0.584321	0.158636	1	1
ferrante_surveillance_2011	ferrante_surveillance_2011	Ferrante, Gianluigi et al.	Surveillance of perceptions, knowledge, attitudes and behaviors of the Italian adult population (18-69 years) during the 2009-2010 A/H1N1 influenza pandemic	2011	Italy	5	1	Vaccination	1	1	NaN	22.2	1	402.984	1685.02	495.627	1463.37	19.3	25.3	2088	1959	4047	-0.347958	0.0759997	2	1
galarce_socioeconomic_2011	galarce_socioeconomic_2011	Galarce, Ezequiel M. et al.	Socioeconomic status, demographics, beliefs and A(H1N1) vaccine uptake in the United States	2011	USA	1	1	Vaccination	1	2	NaN	20	1									1569	0	0.130313	4	1
gilmour_h1n1_2010	gilmour_h1n1_2010	Gilmour, H. and Hofmann, N.	H1N1 vaccination	2010	Canada	1	1	Vaccination	1	2	Mean 46.21 (SD = 15.79)	45.6	1	5310	5548	4017	5568	0.48904	0.419092	10858	9585	20443	0.282655	0.0282331	1	1
griffiths_influence_2010	griffiths_influence_2010_1	Griffiths, S. M. et al.	Influence of country of study on student responsiveness to the H1N1 pandemic	2010	USA, Hong Kong, Singapore, Other countries	8	1	Tamiflu consumption	3	2	Median 21	47.6	1									226	-0.887898	0.336376	5	1
heo_risk_2013	heo_risk_2013	Heo, Jung Yeon et al.	Risk Perception, Preventive Behaviors, and Vaccination Coverage in the Korean Population during the 2009-2010 Pandemic Influenza A (H1N1): Comparison between High-Risk Group and Non-High-Risk Group	2013	Korea	7	2	Vaccination	1	2	Mean 44.89 (SD = 15.18)	15.5	1	138	695	117	700			833	817	1650	0.172248	0.136605	1	1
horney_intent_2010	horney_intent_2010	Horney, J. A. et al.	Intent to Receive Pandemic Influenza A (H1N1) Vaccine, Compliance with Social Distancing and Sources of Information in NC, 2009	2010	USA	1	1	Vaccination	1	1	Median 49	64.1	1	71	44	61	30			115	91	206	-0.231186	0.294174	1	1
huang_pandemic_2012	huang_pandemic_2012	Huang, Jiun-Hau et al.	Pandemic influenza H1N1 vaccination intention: psychosocial determinants and implications from a national survey, Taiwan	2012	Taiwan	7	2	Vaccination	1	1	NaN	70.1	1	373	196	383	127			569	510	1079	-0.460384	0.135159	1	1
ibuka_dynamics_2010	ibuka_dynamics_2010_1mean	Ibuka, Yoko et al.	The dynamics of risk perceptions and precautionary behavior in response to 2009 (H1N1) pandemic influenza	2010	USA	1	1	Vaccination, antiviral use	5	1	NaN	76.5	1								630	1290	0.374376	0.0945921	7	1
kiviniemi_perceptions_2011	kiviniemi_perceptions_2011_1	Kiviniemi, Marc T et al.	Perceptions of and willingness to engage in public health precautions to prevent 2009 H1N1 influenza transmission	2011	USA	1	1	Vaccination	1	1	Mean age NY state census 2006-2014	63.9	1									807	-0.500775	0.220537	5	1
kumar_social_2012	kumar_social_2012_1both	Kumar, Supriya et al.	The Social Ecological Model as a Framework for Determinants of 2009 H1N1 Influenza Vaccine Uptake in the United States	2012	USA	1	1	Vaccination	1	4	Mean 46.9 (SD = 0.6)	26.9	1	299	786	255	719			1085	974	2059	0.0700846	0.099645	1	1
lau_factors_2010	lau_factors_2010_1mean	Lau, Joseph T. F. et al.	Factors in association with acceptability of A/H1N1 vaccination during the influenza A/H1N1 pandemic phase in the Hong Kong general population	2010	Hong Kong	7	2	Vaccination	1	1	NaN	24.9	1							165	136	301	-0.0830483	0.157255	7	1
lee_novel_2012	lee_novel_2012	Lee, Y. K. et al.	2009-2010 novel influenza A (H1N1) vaccination coverage in the Republic of Korea	2012	Korea	7	2	Vaccination	1	3	Mean 27.8 (SD = 25.9)	26.1	1	6404637	18438569	5967965	18961974			24843206	24929939	49773145	0.0986073	0.000656254	1	1
peng_chinese_2013	linpeng_knowchin_201113_1a	Peng, Y. et al.	Chinese urban-rural disparity in pandemic (H1N1) 2009 vaccination coverage rate and associated determinants: a cross-sectional telephone survey	2013	China	7	2	Vaccination	1	2	Mean 41.47	10.7	1	607	5194	531	4337			5801	4868	10669	-0.0465545	0.0628792	1	1
podlesek_some_2011	podlesek_some_2011	Podlesek, Anja et al.	Some factors affecting the decision on non-mandatory vaccination in an influenza pandemic: comparison of pandemic (H1N1) and seasonal influenza vaccination	2011	Slovenia	5	1	Vaccination	1	2	Mean 37.07 (SD = 12.05)	16.1	1	151	872	72	288			1023	360	1383	-0.367215	0.158526	1	1
prati_compliance_2011	prati_compliance_2011_1	Prati, Gabriele et al.	Compliance with recommendations for pandemic influenza H1N1 2009: The role of trust and personal beliefs	2011	Italy	5	1	Vaccination	1	2	NaN	2.8	1							641	459	1100	-0.693147	0.33145	4	1
quinn_public_2009	quinn_public_2009_1mean	Quinn, S. C. et al.	Public willingness to take a vaccine or drug under emergency use authorization during the 2009 H1N1 pandemic	2009	USA	1	1	Vaccination, antiviral use	1	1	Mean 46.3 (SE = 0.54)	NaN	1							775	768	1543	-0.175709	0.0893649	7	1
ramsey_college_2011	ramsey_college_2011	Ramsey, M. A. and Marczinski, C. A.	College students' perceptions of H1N1 flu risk and attitudes toward vaccination	2011	USA	1	1	Vaccination	1	1	Mean 20 (SD = 4)	15.8	1	39	229	42	203			268	245	513	-0.194624	0.242371	1	1
raude_2009_2010	raude_2009_2010	Raude, Jocelyn et al.	The 2009 pandemic H1N1 influenza vaccination in France: who accepted to receive the vaccine and why?	2010	France	5	1	Vaccination	1	2	NaN	27.4	1	121	422	154	307			543	461	1004	-0.55932	0.142776	1	1
renner_predicting_2012	renner_predicting_2012	Renner, Britta and Reuter, Tabea	Predicting vaccination using numerical and affective risk perceptions: The case of A/H1N1 influenza	2012	Germany	5	1	Vaccination	1	2	Mean 38 (SD = 13.9)	10	1	12	159	15	85			181	90	271	-0.849396	0.409944	1	1
ronnerstrand_social_2013	ronnerstrand_social_2013	Ronnerstrand, Bjorn	Social capital and immunisation against the 2009 A(H1N1) pandemic in Sweden	2013	Sweden	5	1	Vaccination	1	1	NaN	63.2	1					66.3	59.9			2130	0.105361	0.115302	5	1
rubin_impact_2010	rubin_impact_2010_1	Rubin, G. J. et al.	The impact of communications about swine flu (influenza A H1N1v) on public responses to the outbreak: results from 36 national telephone surveys in the UK	2010	United Kingdom	5	1	Vaccination	1	1	NaN	58.3	1	1747	1210	1158	869			2957	2027	4984	0.0801731	0.0584223	1	1
santibanez_socio-demographic_2013	santibanez_socio-demographic_2013	Santibanez, Tammy A. et al.	Socio-demographic differences in opinions about 2009 pandemic influenza A (H1N1) and seasonal influenza vaccination and disease among adults during the 20092010 influenza season	2013	USA	1	1	Vaccination	1	2	NaN	24.5	1	8416.54	24719.5	5337.79	17376.2	25.4	23.5	33136	22714	55850	0.102899	0.0201038	2	1
schwarzinger_low_2010	schwarzinger_low_2010	Schwarzinger, Michael et al.	Low Acceptability of A/H1N1 Pandemic Vaccination in French Adult Population: Did Public Health Policy Fuel Public Dissonance?	2010	France	5	1	Vaccination	1	4	NaN	17	1	139	926	230	872			1065	1102	2167	-0.56369	0.11734	1	1
seale_why_2010	seale_why_2010	Seale, Holly et al.	Why do I need it? I am not at risk! Public perceptions towards the pandemic (H1N1) 2009 vaccine	2010	Australia	4	1	Vaccination	1	1	NaN	54.7	1	200	150	140	111			350	251	601	0.0555699	0.166789	1	1
setbon_public_2011	setbon_public_2011_1	Setbon, Michel et al.	The public's preventive strategies in response to the pandemic influenza A/H1N1 in France: Distribution and determinants	2011	France	5	1	Vaccination	1	2	NaN	8.8	1									1003	-0.270027	0.257768	5	1
steelfisher_adoption_2015	steelfisher_adoption_2015_1mean	SteelFisher, Gillian K. et al.	Adoption of preventive behaviors in response to the 2009 H1N1 influenza pandemic: a multiethnic perspective	2015	USA	1	1	Antiviral use, taking vitamins or herbal supplements, vaccination	5	2	NaN	NaN	1									2355	0.107802	0.0702653	7	1
suresh_factors_2011	suresh_factors_2011	Suresh, P. S. et al.	Factors associated with 2009 pandemic influenza A (H1N1) vaccination acceptance among university students from India during the post-pandemic phase	2011	India	7	2	Vaccination	1	4	NaN	25.8	1	85	211	122	384			296	506	802	0.237415	0.165242	1	1
sypsa_public_2009	sypsa_public_2009	Sypsa, V. et al.	Public perceptions in relation to intention to receive pandemic influenza vaccination in a random population sample: Evidence from a cross-sectional telephone survey	2009	Greece	5	1	Vaccination	1	1	Mean 51.9 (SD = 17.0)	15.5	1	110	548	112	221			658	333	991	-0.926131	0.156106	1	1
vaux_influenza_2011	vaux_influenza_2011	Vaux, S. et al.	Influenza vaccination coverage against seasonal and pandemic influenza and their determinants in France: a cross-sectional survey	2011	France	5	1	Vaccination	1	2	NaN	11.1	1	141.336	1670.66	133.308	1315.69	7.8	9.2	1812	1449	3261	-0.180381	0.126235	2	1
velan_major_2011	velan_major_2011	Velan, B. et al.	Major motives in non-acceptance of A/H1N1 flu vaccination: The weight of rational assessment	2011	Israel	7	2	Vaccination	1	2	NaN	17	1	33	221	52	195			254	247	501	-0.579899	0.243284	1	1
victor_factors_2014	victor_factors_2014	Victor, Janaina Fonseca et al.	Factors associated with vaccination against Influenza A (H1N1) in the elderly	2014	Brazil	2	1	Vaccination	1	2	>60 (by study design)	62.94	1	135	72	45	34			207	79	286	0.348307	0.270056	1	1
walter_monitoring_2011	walter_monitoring_2011	Walter, Dietmar et al.	Monitoring pandemic influenza A(H1N1) vaccination coverage in Germany 2009/10-Results from thirteen consecutive cross-sectional surveys	2011	Germany	5	1	Vaccination	1	2	NaN	8.1	1									11009	-0.235722	0.0929138	4	1
wong_factors_2010	wong_factors_2010	Wong, L. P. and Sam, I. C.	Factors influencing the uptake of 2009 H1N1 influenza vaccine in a multiethnic Asian population	2010	Malaysia	7	2	Vaccination	1	1	Mean 39.50 (SD = 13.27)	70	1	431.046	190.954	288.951	114.049	69.3	71.7	622	403	1025	-0.115447	0.140662	2	1
yi_predictors_2011	yi_predictors_2011	Yi, Siyan et al.	Predictors of the Uptake of A (H1N1) Influenza Vaccine: Findings from a Population-Based Longitudinal Study in Tokyo	2011	Japan	7	2	Vaccination	1	2	Mean 42.6 (SD = 11.9)	12.1	1	38	214	14	162			252	176	428	0.720149	0.32953	1	1
zijtregtop_which_2009	zijtregtop_which_2009	Zijtregtop, E. A. M. et al.	Which factors are important in adults' uptake of a (pre)pandemic influenza vaccine?	2009	The Netherlands	5	1	Vaccination	1	1	Mean 47	66.5	1	160	95	161	67			255	228	483	-0.355415	0.194712	1	1

## Sheet: ma_1_wNS
This sheet houses data on pharmaceutical behaviors that were included in the various model calculations, either as an effect size or as a moderator, including non-reported results (not listed due to nonsignificance) coded as lor of 0
bibtex_key	data_code	author	study	year	country	continent	culture	behavior	behavior_cat	behavior_type	mean_age	percent_all	np0p1b2	f_pos	f_neg	m_pos	m_neg	percent_f	percent_m	total_f	total_m	N	lor	selor	data_used	original_calc	includes_NS
akan_knowledge_2010	akan_knowledge_2010	Akan, Hulya et al.	Knowledge and attitudes of university students toward pandemic influenza: a cross-sectional study from Turkey	2010	Turkey	6	1	Vaccination	1	1	Mean 20.58 (SD = 2.9)	7.2	1	16	215	13	158			231	171	402	-0.100404	0.387819	1	1	0
ashbaugh_decision_2013	ashbaugh_decision_2013	Ashbaugh, Andrea R. et al.	The Decision to Vaccinate or Not during the H1N1 Pandemic: Selecting the Lesser of Two Evils?	2013	Canada	1	1	Vaccination	1	4	Mean 35 (Range 18-65)	40.1	1	238	306	89	131			544	220	764	0.135247	0.162294	1	1	0
barr_pandemic_2008	barr_pandemic_2008_1	Barr, M. et al.	Pandemic influenza in Australia: Using telephone surveys to measure perceptions of threat and willingness to comply	2008	Australia	4	1	Vaccination	1	1	NaN	75.4	1	763.904	260.096	805.434	251.566	74.6	76.2	1024	1057	2081	-0.0862845	0.101835	2	1	0
boehmer_barriers_2012	boehmer_barriers_2012	Boehmer, Merle M. et al.	Barriers to pandemic influenza vaccination and uptake of seasonal influenza vaccine in the post-pandemic season in Germany	2012	Germany	5	1	Vaccination	1	2	Median 48	8.8	1	524.94	6205.06	623.898	5678.1	7.8	9.9	6730	6302	13032	-0.261451	0.0620087	5	1	0
borjesson_perceptions_2014	borjesson_perceptions_2014	Borjesson, Marcus and Enander, Ann	Perceptions and sociodemographic factors influencing vaccination uptake and precautionary behaviours in response to the A/H1N1 influenza in Sweden	2014	Sweden	5	1	Vaccination	1	2	Mean 50.2	62.6	1					67.2	57.2	863	724	1587	0.625938	0.148719	4	1	0
brien_neighborhood_2012	brien_neighborhood_2012	Brien, Stephanie et al.	Neighborhood Determinants of 2009 Pandemic A/H1N1 Influenza Vaccination in Montreal, Quebec, Canada	2012	Canada	1	1	Vaccination	1	3	NaN	49.9	1	501300	455042	417473	469082			956342	886555	1842897	0.213373	0.0029529	1	1	0
caille-brillet_predictors_2014	caille-brillet_predictors_2014	Caille-Brillet, Anne-Laure et al.	Predictors of influenza vaccination behaviors during and after the 2009 influenza pandemic in France	2014	France	5	1	Vaccination	1	2	NaN	27.4	1							615	560	1174	0.301104	0.179265	5	1	0
chan_determinants_2014	chan_determinants_2014	Chan, Ta-Chien et al.	Determinants of Receiving the Pandemic (H1N1) 2009 Vaccine and Intention to Receive the Seasonal Influenza Vaccine in Taiwan	2014	Taiwan	7	2	Vaccination	1	2	NaN	28	1	265	694	283	712			959	995	1954	-0.0401111	0.10076	1	1	0
chuang_social_2015	chuang_social_2015_1	Chuang, Ying-Chih et al.	Social Capital and Health-Protective Behavior Intentions in an Influenza Pandemic	2015	Taiwan	7	2	Vaccination	1	1	NaN	78.8	1	629.753	204.247	744.925	166.075	75.51	81.77	834	911	1745	-0.374842	0.117676	5	1	0
decker_evaluation_2012	decker_evaluation_2012_1	Decker, Jody F. and Slawson, Robin M.	An Evaluation of Behavioral Health Compliance and Microbial Risk Factors on Student Populations Within a High-Density Campus	2012	Canada	1	1	Vaccination	1	2	~20	16.1	1	60	376	35	118			436	153	589	-0.619908	0.237428	1	1	0
durham_deriving_2012	durham_deriving_2012_1	Durham, David P. et al.	Deriving Behavior Model Parameters from Survey Data: Self-Protective Behavior Adoption During the 2009-2010 Influenza A(H1N1) Pandemic	2012	USA	1	1	Vaccination	1	4	NaN	NaN	1							198	93	291	0.162519	0.280258	5	1	0
eastwood_acceptance_2010	eastwood_acceresp_2010_1	Eastwood, Keith et al.	Acceptance of pandemic (H1N1) 2009 influenza vaccination by the Australian public	2010	Australia	4	1	Vaccination	1	1	NaN	67	1	322	195	234	79			517	313	830	-0.584321	0.158636	1	1	0
ferrante_surveillance_2011	ferrante_surveillance_2011	Ferrante, Gianluigi et al.	Surveillance of perceptions, knowledge, attitudes and behaviors of the Italian adult population (18-69 years) during the 2009-2010 A/H1N1 influenza pandemic	2011	Italy	5	1	Vaccination	1	1	NaN	22.2	1	402.984	1685.02	495.627	1463.37	19.3	25.3	2088	1959	4047	-0.347958	0.0759997	2	1	0
galarce_socioeconomic_2011	galarce_socioeconomic_2011	Galarce, Ezequiel M. et al.	Socioeconomic status, demographics, beliefs and A(H1N1) vaccine uptake in the United States	2011	USA	1	1	Vaccination	1	2	NaN	20	1									1569	0	0.130313	4	1	0
gaygisiz_why_2010	gaygisiz_why_2010	Gaygısız, Ümmügülsüm et. al.	Why were Turks unwilling to accept the A/H1N1 influenza-pandemic vaccination? People's beliefs and perceptions about the swine flu outbreak and vaccine in the later stage of the epidemic	2010	Turkey	6	1	Vaccination	1	1	NaN	NaN	1									1137	0	0.137043	8	1	1
gilmour_h1n1_2010	gilmour_h1n1_2010	Gilmour, H. and Hofmann, N.	H1N1 vaccination	2010	Canada	1	1	Vaccination	1	2	Mean 46.21 (SD = 15.79)	45.6	1	5310	5548	4017	5568	0.48904	0.419092	10858	9585	20443	0.282655	0.0282331	1	1	0
griffiths_influence_2010	griffiths_influence_2010_1	Griffiths, S. M. et al.	Influence of country of study on student responsiveness to the H1N1 pandemic	2010	USA, Hong Kong, Singapore, Other countries	8	1	Tamiflu consumption	3	2	Median 21	47.6	1									226	-0.887898	0.336376	5	1	0
heo_risk_2013	heo_risk_2013	Heo, Jung Yeon et al.	Risk Perception, Preventive Behaviors, and Vaccination Coverage in the Korean Population during the 2009-2010 Pandemic Influenza A (H1N1): Comparison between High-Risk Group and Non-High-Risk Group	2013	Korea	7	2	Vaccination	1	2	Mean 44.89 (SD = 15.18)	15.5	1	138	695	117	700			833	817	1650	0.172248	0.136605	1	1	0
horney_intent_2010	horney_intent_2010	Horney, J. A. et al.	Intent to Receive Pandemic Influenza A (H1N1) Vaccine, Compliance with Social Distancing and Sources of Information in NC, 2009	2010	USA	1	1	Vaccination	1	1	Median 49	64.1	1	71	44	61	30			115	91	206	-0.231186	0.294174	1	1	0
huang_pandemic_2012	huang_pandemic_2012	Huang, Jiun-Hau et al.	Pandemic influenza H1N1 vaccination intention: psychosocial determinants and implications from a national survey, Taiwan	2012	Taiwan	7	2	Vaccination	1	1	NaN	70.1	1	373	196	383	127			569	510	1079	-0.460384	0.135159	1	1	0
ibuka_dynamics_2010	ibuka_dynamics_2010_1mean	Ibuka, Yoko et al.	The dynamics of risk perceptions and precautionary behavior in response to 2009 (H1N1) pandemic influenza	2010	USA	1	1	Vaccination, antiviral use	5	1	NaN	76.5	1								630	1290	0.374376	0.0945921	7	1	0
kiviniemi_perceptions_2011	kiviniemi_perceptions_2011_1	Kiviniemi, Marc T et al.	Perceptions of and willingness to engage in public health precautions to prevent 2009 H1N1 influenza transmission	2011	USA	1	1	Vaccination	1	1	Mean age NY state census 2006-2014	63.9	1									807	-0.500775	0.220537	5	1	0
kumar_social_2012	kumar_social_2012_1both	Kumar, Supriya et al.	The Social Ecological Model as a Framework for Determinants of 2009 H1N1 Influenza Vaccine Uptake in the United States	2012	USA	1	1	Vaccination	1	4	Mean 46.9 (SD = 0.6)	26.9	1	299	786	255	719			1085	974	2059	0.0700846	0.099645	1	1	0
lau_factors_2010	lau_factors_2010_1mean	Lau, Joseph T. F. et al.	Factors in association with acceptability of A/H1N1 vaccination during the influenza A/H1N1 pandemic phase in the Hong Kong general population	2010	Hong Kong	7	2	Vaccination	1	1	NaN	24.9	1							165	136	301	-0.0830483	0.157255	7	1	0
lee_novel_2012	lee_novel_2012	Lee, Y. K. et al.	2009-2010 novel influenza A (H1N1) vaccination coverage in the Republic of Korea	2012	Korea	7	2	Vaccination	1	3	Mean 27.8 (SD = 25.9)	26.1	1	6404637	18438569	5967965	18961974			24843206	24929939	49773145	0.0986073	0.000656254	1	1	0
peng_chinese_2013	linpeng_knowchin_201113_1a	Peng, Y. et al.	Chinese urban-rural disparity in pandemic (H1N1) 2009 vaccination coverage rate and associated determinants: a cross-sectional telephone survey	2013	China	7	2	Vaccination	1	2	Mean 41.47	10.7	1	607	5194	531	4337			5801	4868	10669	-0.0465545	0.0628792	1	1	0
podlesek_some_2011	podlesek_some_2011	Podlesek, Anja et al.	Some factors affecting the decision on non-mandatory vaccination in an influenza pandemic: comparison of pandemic (H1N1) and seasonal influenza vaccination	2011	Slovenia	5	1	Vaccination	1	2	Mean 37.07 (SD = 12.05)	16.1	1	151	872	72	288			1023	360	1383	-0.367215	0.158526	1	1	0
prati_compliance_2011	prati_compliance_2011_1	Prati, Gabriele et al.	Compliance with recommendations for pandemic influenza H1N1 2009: The role of trust and personal beliefs	2011	Italy	5	1	Vaccination	1	2	NaN	2.8	1							641	459	1100	-0.693147	0.33145	4	1	0
quinn_public_2009	quinn_public_2009_1mean	Quinn, S. C. et al.	Public willingness to take a vaccine or drug under emergency use authorization during the 2009 H1N1 pandemic	2009	USA	1	1	Vaccination, antiviral use	1	1	Mean 46.3 (SE = 0.54)	NaN	1							775	768	1543	-0.175709	0.0893649	7	1	0
ramsey_college_2011	ramsey_college_2011	Ramsey, M. A. and Marczinski, C. A.	College students' perceptions of H1N1 flu risk and attitudes toward vaccination	2011	USA	1	1	Vaccination	1	1	Mean 20 (SD = 4)	15.8	1	39	229	42	203			268	245	513	-0.194624	0.242371	1	1	0
raude_2009_2010	raude_2009_2010	Raude, Jocelyn et al.	The 2009 pandemic H1N1 influenza vaccination in France: who accepted to receive the vaccine and why?	2010	France	5	1	Vaccination	1	2	NaN	27.4	1	121	422	154	307			543	461	1004	-0.55932	0.142776	1	1	0
renner_predicting_2012	renner_predicting_2012	Renner, Britta and Reuter, Tabea	Predicting vaccination using numerical and affective risk perceptions: The case of A/H1N1 influenza	2012	Germany	5	1	Vaccination	1	2	Mean 38 (SD = 13.9)	10	1	12	159	15	85			181	90	271	-0.849396	0.409944	1	1	0
ronnerstrand_social_2013	ronnerstrand_social_2013	Ronnerstrand, Bjorn	Social capital and immunisation against the 2009 A(H1N1) pandemic in Sweden	2013	Sweden	5	1	Vaccination	1	1	NaN	63.2	1					66.3	59.9			2130	0.105361	0.115302	5	1	0
rubin_impact_2010	rubin_impact_2010_1	Rubin, G. J. et al.	The impact of communications about swine flu (influenza A H1N1v) on public responses to the outbreak: results from 36 national telephone surveys in the UK	2010	United Kingdom	5	1	Vaccination	1	1	NaN	58.3	1	1747	1210	1158	869			2957	2027	4984	0.0801731	0.0584223	1	1	0
santibanez_socio-demographic_2013	santibanez_socio-demographic_2013	Santibanez, Tammy A. et al.	Socio-demographic differences in opinions about 2009 pandemic influenza A (H1N1) and seasonal influenza vaccination and disease among adults during the 20092010 influenza season	2013	USA	1	1	Vaccination	1	2	NaN	24.5	1	8416.54	24719.5	5337.79	17376.2	25.4	23.5	33136	22714	55850	0.102899	0.0201038	2	1	0
schwarzinger_low_2010	schwarzinger_low_2010	Schwarzinger, Michael et al.	Low Acceptability of A/H1N1 Pandemic Vaccination in French Adult Population: Did Public Health Policy Fuel Public Dissonance?	2010	France	5	1	Vaccination	1	4	NaN	17	1	139	926	230	872			1065	1102	2167	-0.56369	0.11734	1	1	0
seale_why_2010	seale_why_2010	Seale, Holly et al.	Why do I need it? I am not at risk! Public perceptions towards the pandemic (H1N1) 2009 vaccine	2010	Australia	4	1	Vaccination	1	1	NaN	54.7	1	200	150	140	111			350	251	601	0.0555699	0.166789	1	1	0
setbon_public_2011	setbon_public_2011_1	Setbon, Michel et al.	The public's preventive strategies in response to the pandemic influenza A/H1N1 in France: Distribution and determinants	2011	France	5	1	Vaccination	1	2	NaN	8.8	1									1003	-0.270027	0.257768	5	1	0
steelfisher_adoption_2015	steelfisher_adoption_2015_1mean	SteelFisher, Gillian K. et al.	Adoption of preventive behaviors in response to the 2009 H1N1 influenza pandemic: a multiethnic perspective	2015	USA	1	1	Antiviral use, taking vitamins or herbal supplements, vaccination	5	2	NaN	NaN	1									2355	0.107802	0.0702653	7	1	0
suresh_factors_2011	suresh_factors_2011	Suresh, P. S. et al.	Factors associated with 2009 pandemic influenza A (H1N1) vaccination acceptance among university students from India during the post-pandemic phase	2011	India	7	2	Vaccination	1	4	NaN	25.8	1	85	211	122	384			296	506	802	0.237415	0.165242	1	1	0
sypsa_public_2009	sypsa_public_2009	Sypsa, V. et al.	Public perceptions in relation to intention to receive pandemic influenza vaccination in a random population sample: Evidence from a cross-sectional telephone survey	2009	Greece	5	1	Vaccination	1	1	Mean 51.9 (SD = 17.0)	15.5	1	110	548	112	221			658	333	991	-0.926131	0.156106	1	1	0
vanderweerd_monitoring_2011	vanderweerd_monitoring_2011_A_1	van der Weerd, Willemien et al.	Monitoring the level of government trust, risk perception and intention of the general public to adopt protective measures during the influenza A (H1N1) pandemic in the Netherlands	2011	The Netherlands	5	1	Vaccination	1	1	Mean 45.7 (SD = 17.69)	27.6	1							1848	1202	3050	0	0.0887729	8	1	0
vanderweerd_monitoring_2011	vanderweerd_monitoring_2011_B_1	van der Weerd, Willemien et al.	Monitoring the level of government trust, risk perception and intention of the general public to adopt protective measures during the influenza A (H1N1) pandemic in the Netherlands	2011	The Netherlands	5	1	Vaccination	1	1	Mean 45.7 (SD = 17.69)	45	1							1848	657	2505	0	0.0887729	8	1	0
vanderweerd_monitoring_2011	vanderweerd_monitoring_2011_C_1	van der Weerd, Willemien et al.	Monitoring the level of government trust, risk perception and intention of the general public to adopt protective measures during the influenza A (H1N1) pandemic in the Netherlands	2011	The Netherlands	5	1	Vaccination	1	1	Mean 45.7 (SD = 17.69)	54.2	1									2499	0	0.0887729	8	1	0
vaux_influenza_2011	vaux_influenza_2011	Vaux, S. et al.	Influenza vaccination coverage against seasonal and pandemic influenza and their determinants in France: a cross-sectional survey	2011	France	5	1	Vaccination	1	2	NaN	11.1	1	141.336	1670.66	133.308	1315.69	7.8	9.2	1812	1449	3261	-0.180381	0.126235	2	1	0
velan_major_2011	velan_major_2011	Velan, B. et al.	Major motives in non-acceptance of A/H1N1 flu vaccination: The weight of rational assessment	2011	Israel	7	2	Vaccination	1	2	NaN	17	1	33	221	52	195			254	247	501	-0.579899	0.243284	1	1	0
victor_factors_2014	victor_factors_2014	Victor, Janaina Fonseca et al.	Factors associated with vaccination against Influenza A (H1N1) in the elderly	2014	Brazil	2	1	Vaccination	1	2	>60 (by study design)	62.94	1	135	72	45	34			207	79	286	0.348307	0.270056	1	1	0
walter_monitoring_2011	walter_monitoring_2011	Walter, Dietmar et al.	Monitoring pandemic influenza A(H1N1) vaccination coverage in Germany 2009/10-Results from thirteen consecutive cross-sectional surveys	2011	Germany	5	1	Vaccination	1	2	NaN	8.1	1									11009	-0.235722	0.0929138	4	1	0
wong_factors_2010	wong_factors_2010	Wong, L. P. and Sam, I. C.	Factors influencing the uptake of 2009 H1N1 influenza vaccine in a multiethnic Asian population	2010	Malaysia	7	2	Vaccination	1	1	Mean 39.50 (SD = 13.27)	70	1	431.046	190.954	288.951	114.049	69.3	71.7	622	403	1025	-0.115447	0.140662	2	1	0
yi_predictors_2011	yi_predictors_2011	Yi, Siyan et al.	Predictors of the Uptake of A (H1N1) Influenza Vaccine: Findings from a Population-Based Longitudinal Study in Tokyo	2011	Japan	7	2	Vaccination	1	2	Mean 42.6 (SD = 11.9)	12.1	1	38	214	14	162			252	176	428	0.720149	0.32953	1	1	0
zijtregtop_which_2009	zijtregtop_which_2009	Zijtregtop, E. A. M. et al.	Which factors are important in adults' uptake of a (pre)pandemic influenza vaccine?	2009	The Netherlands	5	1	Vaccination	1	1	Mean 47	66.5	1	160	95	161	67			255	228	483	-0.355415	0.194712	1	1	0

## Sheet: ma_2
This sheet houses data on both pharmaceutical and nonpharmaceutical behaviors that were included in the various model calculations, either as an effect size or as a moderator.
bibtex_key	data_code	author	study	year	country	developed	continent	culture	behavior	behavior_cat	behavior_type	mean_age	percent_all	np0p1b2	f_pos	f_neg	m_pos	m_neg	percent_f	percent_m	total_f	total_m	N	lor	selor	data_used	original_calc
aguero_adoption_2011	aguero_adoption_2011_0mean	Aguero, F. et al.	Adoption of preventive measures during and after the 2009 influenza A (H1N1) virus pandemic peak in Spain	2011	Spain	1	5	1	Respiratory hygiene and/or hand washing more frequently, avoiding people with influenza and/or avoiding crowds, avoiding health facilities, avoiding public transport	4	2	NaN	46.7	0							823	804	1627	0.326166	0.0793805	7	1
akan_knowledge_2010	akan_knowledge_2010	Akan, Hulya et al.	Knowledge and attitudes of university students toward pandemic influenza: a cross-sectional study from Turkey	2010	Turkey	0	6	1	Vaccination	1	1	Mean 20.58 (SD = 2.9)	7.2	1	16	215	13	158			231	171	402	-0.100404	0.387819	1	1
al-mohrej_saudi_2016	al-mohrej_saudi_2016	Al-Mohrej, O. A. et al.	Is the Saudi public aware of Middle East respiratory syndrome?	2016	Saudi Arabia	0	7	2	Avoiding crowds, avoiding hospitals, hand washing, face mask use	4	2	NaN	NaN	0							596	553	1149	0.3073	0.1072	6	2
ashbaugh_decision_2013	ashbaugh_decision_2013	Ashbaugh, Andrea R. et al.	The Decision to Vaccinate or Not during the H1N1 Pandemic: Selecting the Lesser of Two Evils?	2013	Canada	1	1	1	Vaccination	1	4	Mean 35 (Range 18-65)	40.1	1	238	306	89	131			544	220	764	0.135247	0.162294	1	1
barr_pandemic_2008	barr_pandemic_2008_2all	Barr, M. et al.	Pandemic influenza in Australia: Using telephone surveys to measure perceptions of threat and willingness to comply	2008	Australia	1	4	1	Vaccination, isolation, face mask use	4	1	NaN	47.7	2	481.28	542.72	510.531	546.469	47	48.3	1024	1057	2081	-0.0521181	0.0878011	2	1
boehmer_barriers_2012	boehmer_barriers_2012	Boehmer, Merle M. et al.	Barriers to pandemic influenza vaccination and uptake of seasonal influenza vaccine in the post-pandemic season in Germany	2012	Germany	1	5	1	Vaccination	1	2	Median 48	8.8	1	524.94	6205.06	623.898	5678.1	7.8	9.9	6730	6302	13032	-0.261451	0.0620087	5	1
borjesson_perceptions_2014	borjesson_perceptions_2014	Borjesson, Marcus and Enander, Ann	Perceptions and sociodemographic factors influencing vaccination uptake and precautionary behaviours in response to the A/H1N1 influenza in Sweden	2014	Sweden	1	5	1	Vaccination	1	2	Mean 50.2	62.6	1					67.2	57.2	863	724	1587	0.625938	0.148719	4	1
brien_neighborhood_2012	brien_neighborhood_2012	Brien, Stephanie et al.	Neighborhood Determinants of 2009 Pandemic A/H1N1 Influenza Vaccination in Montreal, Quebec, Canada	2012	Canada	1	1	1	Vaccination	1	3	NaN	49.9	1	501300	455042	417473	469082			956342	886555	1842897	0.213373	0.0029529	1	1
brown_self-reported_2010	brown_self-reported_2010	Brown, Lawrence H. et al.	Self-reported anticipated compliance with physician advice to stay home during pandemic (H1N1) 2009: Results from the 2009 Queensland Social Survey	2010	Australia	1	4	1	Isolation	2	1	NaN	95.8	0	623.067	19.933	614.603	34.397	96.9	94.7	643	649	1292	0.55927	0.28718	2	1
bults_perceived_2011	bults_perceived_2011_2mean	Bults, Marloes et al.	Perceived risk, anxiety, and behavioural responses of the general public during the early phase of the Influenza A (H1N1) pandemic in the Netherlands: results of three consecutive online surveys	2011	The Netherlands	1	5	1	Avoiding crowded places, practicing better hygiene (washing hands more frequently, using tissues when coughing or sneezing), avoiding persons with Influenza A (H1N1), wearing face mask, seeking medical advice with the onset of flu symptoms, taking antiviral medication, staying home from school or work, getting vaccinated with a new vaccine	7	4	51	44	2							448	486	934	0.252208	0.0938905	7	1
caille-brillet_predictors_2014	caille-brillet_predictors_2014	Caille-Brillet, Anne-Laure et al.	Predictors of influenza vaccination behaviors during and after the 2009 influenza pandemic in France	2014	France	1	5	1	Vaccination	1	2	NaN	27.4	1							615	560	1174	0.301104	0.179265	5	1
chan_determinants_2014	chan_determinants_2014	Chan, Ta-Chien et al.	Determinants of Receiving the Pandemic (H1N1) 2009 Vaccine and Intention to Receive the Seasonal Influenza Vaccine in Taiwan	2014	Taiwan	1	7	2	Vaccination	1	2	NaN	28	1	265	694	283	712			959	995	1954	-0.0401111	0.10076	1	1
chuang_social_2015	chuang_social_2015_2mean	Chuang, Ying-Chih et al.	Social Capital and Health-Protective Behavior Intentions in an Influenza Pandemic	2015	Taiwan	1	7	2	Face mask use, hand washing, vaccination	1	1	NaN	88.3	2							834	911	1745	-0.0644452	0.0877525	7	1
cirakoglu_investigation_2011	cirakoglu_investigation_2011_0mean	Cirakoglu, Okan Cem	The Investigation of Swine Influenza (H1N1) Pandemic Related Perceptions in terms of Anxiety and Avoidance Variables	2011	Turkey	0	6	1	Personal contact avoidance and public place avoidance	2	2	Mean 27.59 (SD = 1.46)	NaN	0							379	318	697	0.250643	0.0977934	7	2
condon_who_2010	condon_who_2010	Condon, Bradly John and Sinha, Tapen	Who is that masked person: The use of face masks on Mexico City public transportation during the Influenza A (H1N1) outbreak	2010	Mexico	0	1	1	Face mask use	1	3	NaN	36.5	0	834	1183	1066	2117			2017	3183	5200	0.336511	0.0587776	3	1
cowling_community_2010	cowling_community_2010_0mean	Cowling, Benjamin J. et al.	Community Psychological and Behavioral Responses through the First Wave of the 2009 Influenza A(H1N1) Pandemic in Hong Kong	2010	Hong Kong	1	7	2	Hand washing after sneezing/coughing, using soap when washing hands, hand washing after returning home, hand washing after touching common objects, face mask use, avoiding using public transport, avoiding crowded places	4	2	NaN	NaN	0							6308	4026	10334	0.357094	0.0212927	7	1
decker_evaluation_2012	decker_evaluation_2012_2mean	Decker, Jody F. and Slawson, Robin M.	An Evaluation of Behavioral Health Compliance and Microbial Risk Factors on Student Populations Within a High-Density Campus	2012	Canada	1	1	1	Hygiene behavior, vaccination	1	2	~20	41	2								NaN	NaN	0.0654936	0.147492	7	1
dezwart_monitoring_2010	dezwart_monitoring_2010	de Zwart, Onno et al.	Monitoring of risk perceptions and correlates of precautionary behaviour related to human avian influenza during 2006-2007 in the Netherlands: results of seven consecutive surveys	2010	The Netherlands	1	5	1	Not going to areas with AI, paying more attention to hygiene, vaccination, avoiding shaking hands, avoid gatherings of people	4	2	Mean 45 (SD = 14.8)	45.9	2	929	1117	821	944			2046	1765	3811	-0.04469	0.0651846	1	1
durham_deriving_2012	durham_deriving_2012_2mean	Durham, David P. et al.	Deriving Behavior Model Parameters from Survey Data: Self-Protective Behavior Adoption During the 2009-2010 Influenza A(H1N1) Pandemic	2012	USA	1	1	1	Avoiding crowds, vaccination	4	4	NaN	NaN	2							198	93	291	0.515009	0.198172	7	1
eastwood_acceresp_2010	eastwood_acceresp_2010_2mean	Eastwood, Keith et al.	Acceptance of pandemic (H1N1) 2009 influenza vaccination by the Australian public; Responses to Pandemic (H1N1) 2009, Australia	2010	Australia	1	4	1	Quarantine, vaccination	4	1	NaN	NaN	2										-0.323815	0.143511	7	1
eastwood_knowledge_2009	eastwood_knowledge_2009	Eastwood, Keith et al.	Knowledge about pandemic influenza and compliance with containment measures among Australians	2009	Australia	1	4	1	Quarantine	2	1	NaN	94.1	0	684.254	33.746	413.056	34.944	95.3	92.2	718	448	1166	0.539631	0.249264	2	1
ferrante_surveillance_2011	ferrante_surveillance_2011	Ferrante, Gianluigi et al.	Surveillance of perceptions, knowledge, attitudes and behaviors of the Italian adult population (18-69 years) during the 2009-2010 A/H1N1 influenza pandemic	2011	Italy	1	5	1	Vaccination	1	1	NaN	22.2	1	402.984	1685.02	495.627	1463.37	19.3	25.3	2088	1959	4047	-0.347958	0.0759997	2	1
galarce_socioeconomic_2011	galarce_socioeconomic_2011	Galarce, Ezequiel M. et al.	Socioeconomic status, demographics, beliefs and A(H1N1) vaccine uptake in the United States	2011	USA	1	1	1	Vaccination	1	2	NaN	20	1									1569	0	0.130313	4	1
gilmour_h1n1_2010	gilmour_h1n1_2010	Gilmour, H. and Hofmann, N.	H1N1 vaccination	2010	Canada	1	1	1	Vaccination	1	2	Mean 46.21 (SD = 15.79)	45.6	1	5310	5548	4017	5568	0.48904	0.419092	10858	9585	20443	0.282655	0.0282331	1	1
griffiths_influence_2010	griffiths_influence_2010_2mean	Griffiths, S. M. et al.	Influence of country of study on student responsiveness to the H1N1 pandemic	2010	USA, Hong Kong, Singapore, Other countries	1	8	0	Hand washing, temperature recording, carrying safety pack, face mask use, Tamiflu consumption	5	2	Median 21	NaN	2										-0.601099	0.268711	7	1
heo_risk_2013	heo_risk_2013	Heo, Jung Yeon et al.	Risk Perception, Preventive Behaviors, and Vaccination Coverage in the Korean Population during the 2009-2010 Pandemic Influenza A (H1N1): Comparison between High-Risk Group and Non-High-Risk Group	2013	Korea	1	7	2	Vaccination	1	2	Mean 44.89 (SD = 15.18)	15.5	1	138	695	117	700			833	817	1650	0.172248	0.136605	1	1
horney_intent_2010	horney_intent_2010	Horney, J. A. et al.	Intent to Receive Pandemic Influenza A (H1N1) Vaccine, Compliance with Social Distancing and Sources of Information in NC, 2009	2010	USA	1	1	1	Vaccination	1	1	Median 49	64.1	1	71	44	61	30			115	91	206	-0.231186	0.294174	1	1
huang_pandemic_2012	huang_pandemic_2012	Huang, Jiun-Hau et al.	Pandemic influenza H1N1 vaccination intention: psychosocial determinants and implications from a national survey, Taiwan	2012	Taiwan	1	7	2	Vaccination	1	1	NaN	70.1	1	373	196	383	127			569	510	1079	-0.460384	0.135159	1	1
ibuka_dynamics_2010	ibuka_dynamics_2010_2mean	Ibuka, Yoko et al.	The dynamics of risk perceptions and precautionary behavior in response to 2009 (H1N1) pandemic influenza	2010	USA	1	1	1	Information seeking, quarantine, vaccination, antiviral use	7	4	NaN	54.1	2								630	1290	0.405833	0.0684995	7	1
kamate_public_2010	kamate_public_2010	Kamate, Shivlingesh Krishnappa et al.	Public knowledge, attitude and behavioural changes in an Indian population during the Influenza A (H1N1) outbreak	2010	India	0	7	2	Cancelling or postponing social events, avoiding public transport, public place avoidance, hand washing, surface cleaning	4	2	NaN	NaN	0							340	451	791	-1.13199	0.133351	6	2
kiviniemi_perceptions_2011	kiviniemi_perceptions_2011_2mean	Kiviniemi, Marc T et al.	Perceptions of and willingness to engage in public health precautions to prevent 2009 H1N1 influenza transmission	2011	USA	1	1	1	Covering mouth when coughing, hand washing, hand sanitizer use, avoiding close contact, staying home, vaccination	4	1	Mean age NY state census 2006-2014	88.4	2									807	0.00674705	0.143635	7	1
kumar_social_2012	kumar_social_2012_1both	Kumar, Supriya et al.	The Social Ecological Model as a Framework for Determinants of 2009 H1N1 Influenza Vaccine Uptake in the United States	2012	USA	1	1	1	Vaccination	1	4	Mean 46.9 (SD = 0.6)	26.9	1	299	786	255	719			1085	974	2059	0.0700846	0.099645	1	1
lau_anticipated_2007	lau_anticipated_2007_0all	Lau, Joseph T. F. et al.	Anticipated and current preventive behaviors in response to an anticipated human-to-human H5N1 epidemic in the Hong Kong Chinese general population	2007	Hong Kong	1	7	2	Face mask use, increasing handwashing frequency, avoiding eating poultry, seeing a doctor immediately when having a fever, making declarations border health checkpoints when traveling with ILI, quarantine compliance	7	1	NaN	41.6	0	112.98	156.02	87.984	146.016	42	37.6	269	234	503	0.183788	0.182961	2	1
lau_avoiprev_2010	lau_avoiprev_2010_0mean	Lau, Joseph T. F. et al.	Avoidance behaviors and negative psychological responses in the general population in the initial stage of the H1N1 pandemic in Hong Kong; Prevalence of preventive behaviors and associated factors during early phase of the H1N1 influenza epidemic	2010	Hong Kong	1	7	2	Avoiding visiting crowded places, going out, and visiting hospitals, face mask use, face mask use if sick, hand washing	4	2	NaN	53.2	0							565	434	999	0.56401	0.0580004	7	1
lau_factors_2010	lau_factors_2010_1mean	Lau, Joseph T. F. et al.	Factors in association with acceptability of A/H1N1 vaccination during the influenza A/H1N1 pandemic phase in the Hong Kong general population	2010	Hong Kong	1	7	2	Vaccination	1	1	NaN	24.9	1							165	136	301	-0.0830483	0.157255	7	1
lau_impacts_2005	lau_impacts_2005_0mean	Lau, Joseph T. F. et al.	Impacts of SARS on health-seeking behaviors in general population in Hong Kong	2005	Hong Kong	1	7	2	Seeking medical attention, compliance with physician advice, seeking health information, hygiene behavior, hand washing	5	2	NaN	41.9	0							846	757	1603	0.264348	0.0537482	7	1
lau_monitoring_2003	lau_monitoring_2003_0mean	Lau, Joseph T. F. et al.	Monitoring community responses to the SARS epidemic in Hong Kong: from day 10 to day 64	2003	Hong Kong	1	7	2	Face mask use, hand washing	1	2	NaN	NaN	0									1397	0.663066	0.182512	7	1
lau_perceptions_2007	lau_perceptions_2007	Lau, Joseph T. F. et al.	Perceptions related to human avian influenza and their associations with anticipated psychological and behavioral responses at the onset of outbreak in the Hong Kong Chinese general population	2007	Hong Kong	1	7	2	Keeping children home from school, avoiding visiting hospitals, avoiding crowds, avoiding going out, reduce trips abroad	2	1	NaN	57	0	245.96	184.04	208.5	166.5	57.2	55.6	430	375	805	0.0650721	0.142483	2	1
lau_sars-related_2005	lau_sars-related_2005_0mean	Lau, Joseph T. F. et al.	SARS-related perceptions in Hong Kong	2005	Hong Kong	1	7	2	Mask use, avoiding crowded places, avoiding going to hospitals	4	1	NaN	72.6	0							435	428	863	0.207442	0.0663463	7	1
lee_novel_2012	lee_novel_2012	Lee, Y. K. et al.	2009-2010 novel influenza A (H1N1) vaccination coverage in the Republic of Korea	2012	Korea	1	7	2	Vaccination	1	3	Mean 27.8 (SD = 25.9)	26.1	1	6404637	18438569	5967965	18961974			24843206	24929939	49773145	0.0986073	0.000656254	1	1
leung_impact_2003	leung_impact_2003	Leung, G. M. et al.	The impact of community psychological responses on outbreak control for severe acute respiratory syndrome in Hong Kong	2003	Hong Kong	1	7	2	Hand washing, hygiene behaviors, face mask use, avoiding touching possibly contaminated objects, using serving utensils during meals	1	2	NaN	48.7	0									1018	1.04982	0.156404	5	1
leung_longitudinal_2005	leung_longitudinal_2005_A	Leung, G. M. et al.	Longitudinal assessment of community psychobehavioral responses during and after the 2003 outbreak of severe acute respiratory syndrome in Hong Kong	2005	Hong Kong	1	7	2	Hand washing, hygiene behaviors, face mask use, avoiding touching possibly contaminated objects, using serving utensils during meals	1	2	NaN	63	0							483	357	840	0.84397	0.18104	5	1
leung_longitudinal_2005	leung_longitudinal_2005_B	Leung, G. M. et al.	Longitudinal assessment of community psychobehavioral responses during and after the 2003 outbreak of severe acute respiratory syndrome in Hong Kong	2005	Hong Kong	1	7	2	Hand washing, hygiene behaviors, face mask use, avoiding touching possibly contaminated objects, using serving utensils during meals	1	2	NaN	54	0							212	149	361	0.941609	0.272755	5	1
leung_longitudinal_2005	leung_longitudinal_2005_C	Leung, G. M. et al.	Longitudinal assessment of community psychobehavioral responses during and after the 2003 outbreak of severe acute respiratory syndrome in Hong Kong	2005	Hong Kong	1	7	2	Hand washing, hygiene behaviors, face mask use, avoiding touching possibly contaminated objects, using serving utensils during meals	1	2	NaN	56	0							403	303	706	0.597837	0.186699	5	1
leung_longitudinal_2005	leung_longitudinal_2005_D	Leung, G. M. et al.	Longitudinal assessment of community psychobehavioral responses during and after the 2003 outbreak of severe acute respiratory syndrome in Hong Kong	2005	Hong Kong	1	7	2	Hand washing, hygiene behaviors, face mask use, avoiding touching possibly contaminated objects, using serving utensils during meals	1	2	NaN	87	0							1454	1120	2574	0.673345	0.152174	5	1
leung_tale_2004	leung_tale_2004_A	Leung, G. M. et al.	A tale of two cities: Community psychobehavioral surveillance and related impact on outbreak control in Hong Kong and Singapore during the severe acute respiratory syndrome epidemic	2004	Hong Kong, Singapore	1	7	2	Hand washing, hygiene behaviors, face mask use, avoiding touching possibly contaminated objects, using serving utensils during meals	1	2	NaN	69.4	0							402	303	705	0.616186	0.180158	5	1
leung_tale_2004	leung_tale_2004_B	Leung, G. M. et al.	A tale of two cities: Community psychobehavioral surveillance and related impact on outbreak control in Hong Kong and Singapore during the severe acute respiratory syndrome epidemic	2004	Hong Kong, Singapore	1	7	2	Hand washing, hygiene behaviors, face mask use, avoiding touching possibly contaminated objects, using serving utensils during meals	1	2	NaN	20.1	0							602	599	1201	0.693147	0.151473	5	1
liao_influence_2011	liao_influence_2011_A	Liao, Q. Y. et al.	The Influence of Social-Cognitive Factors on Personal Hygiene Practices to Protect Against Influenzas: Using Modelling to Compare Avian A/H5N1 and 2009 Pandemic A/H1N1 Influenzas in Hong Kong	2011	Hong Kong	1	7	2	Hygiene behaviors	1	2	NaN	NaN	0							1126	634	1760	0.61379	0.0906437	6	2
liao_influence_2011	liao_influence_2011_B	Liao, Q. Y. et al.	The Influence of Social-Cognitive Factors on Personal Hygiene Practices to Protect Against Influenzas: Using Modelling to Compare Avian A/H5N1 and 2009 Pandemic A/H1N1 Influenzas in Hong Kong	2011	Hong Kong	1	7	2	Hygiene behaviors	1	2	NaN	NaN	0							549	467	1016	0.564817	0.114843	6	2
liao_situational_2010	liao_situational_2010_0mean	Liao, Qiuyan et al.	Situational Awareness and Health Protective Responses to Pandemic Influenza A (H1N1) in Hong Kong: A Cross-Sectional Study	2010	Hong Kong	1	7	2	Hand washing, social distancing	4	2	NaN	NaN	0							538	463	1001	0.516744	0.0817132	7	2
linpeng_knowchin_201113	linpeng_knowchin_201113_2mean	Lin, Yilan et al.; Peng, Y. et al.	Knowledge, Attitudes and Practices (KAP) related to the Pandemic (H1N1) 2009 among Chinese General Population: a Telephone Survey; Chinese urban-rural disparity in pandemic (H1N1) 2009 vaccination coverage rate and associated determinants: a cross-sectional telephone survey	2011; 2013	China	0	7	2	Vaccination, hand washing, avoiding crowded places, avoiding people with ILI symptoms	4	2	Mean 41.47	44.4	2							5801	4868	10669	0.170245	0.0376083	7	1
mak_knowledge_2012	mak_knowledge_2012	Mak, K. K. and Lai, C. M.	Knowledge, risk perceptions, and preventive precautions among Hong Kong students during the 2009 influenza A (H1N1) pandemic	2012	Hong Kong	1	7	2	Hand washing, hygiene behaviors, face mask use	1	2	~16	40.9	0	97	106	27	73	47.8	27	203	100	303	0.905894	0.265479	1	1
marshall_awareness_2012	marshall_awareness_2012_0mean	Marshall, Helen et al.	Awareness, anxiety, compliance: Community perceptions and response to the threat and reality of an influenza pandemic	2012	Australia	1	4	1	Staying home, mask use	4	2	NaN	NaN	0									1961	0.660821	0.114135	7	1
mas_communicating_2012	mas_communicating_2012_2mean	Mas, Francisco Soto et al.	Communicating H1N1 Risk to College Students: A Regional Cross-Sectional Survey Study	2012	USA	1	1	1	Hand washing, hygiene behaviors, vaccination	1	4	NaN	NaN	2							315	165	480	0.45645	0.123691	7	2
miao_prevalence_2012	miao_prevalence_2012	Miao, Yen-Yu and Huang, Jiun-Hau	Prevalence and associated psychosocial factors of increased hand hygiene practice during the influenza A/H1N1 pandemic: findings and prevention implications from a national survey in Taiwan	2012	Taiwan	0	7	2	Hand washing	1	2	NaN	77	0	456	113	375	135			569	510	1079	0.373454	0.145316	1	1
park_perceptions_2010	park_perceptions_2010	Park, Jae-Hyun et al.	Perceptions and behaviors related to hand hygiene for the prevention of H1N1 influenza transmission among Korean university students during the peak pandemic period	2010	Korea	1	7	2	Hand washing	1	2	NaN	39.4	0							204	738	942	0.940007	0.161358	4	1
podlesek_some_2011	podlesek_some_2011	Podlesek, Anja et al.	Some factors affecting the decision on non-mandatory vaccination in an influenza pandemic: comparison of pandemic (H1N1) and seasonal influenza vaccination	2011	Slovenia	1	5	1	Vaccination	1	2	Mean 37.07 (SD = 12.05)	16.1	1	151	872	72	288			1023	360	1383	-0.367215	0.158526	1	1
prati_compliance_2011	prati_compliance_2011_2mean	Prati, Gabriele et al.	Compliance with recommendations for pandemic influenza H1N1 2009: The role of trust and personal beliefs	2011	Italy	1	5	1	Hand washing, hygiene behaviors, social distancing, vaccination	4	2	NaN	NaN	2							641	459	1100	0.237747	0.0726666	7	1
quah_crisis_2004	quah_crisis_2004	Quah, S. R. and Hin-Peng, L.	Crisis prevention and management during SARS outbreak, Singapore	2004	Singapore	1	7	2	Hand washing, hygiene behaviors, face mask use, avoiding touching possibly contaminated objects, using serving utensils during meals	1	2	NaN	?	0							602	599	1201	0.291923	0.0708045	4	1
quinn_public_2009	quinn_public_2009_1mean	Quinn, S. C. et al.	Public willingness to take a vaccine or drug under emergency use authorization during the 2009 H1N1 pandemic	2009	USA	1	1	1	Vaccination, antiviral use	1	1	Mean 46.3 (SE = 0.54)	NaN	1							775	768	1543	-0.175709	0.0893649	7	1
ramsey_college_2011	ramsey_college_2011	Ramsey, M. A. and Marczinski, C. A.	College students' perceptions of H1N1 flu risk and attitudes toward vaccination	2011	USA	1	1	1	Vaccination	1	1	Mean 20 (SD = 4)	15.8	1	39	229	42	203			268	245	513	-0.194624	0.242371	1	1
raude_2009_2010	raude_2009_2010	Raude, Jocelyn et al.	The 2009 pandemic H1N1 influenza vaccination in France: who accepted to receive the vaccine and why?	2010	France	1	5	1	Vaccination	1	2	NaN	27.4	1	121	422	154	307			543	461	1004	-0.55932	0.142776	1	1
renner_predicting_2012	renner_predicting_2012	Renner, Britta and Reuter, Tabea	Predicting vaccination using numerical and affective risk perceptions: The case of A/H1N1 influenza	2012	Germany	1	5	1	Vaccination	1	2	Mean 38 (SD = 13.9)	10	1	12	159	15	85			181	90	271	-0.849396	0.409944	1	1
ronnerstrand_social_2013	ronnerstrand_social_2013	Ronnerstrand, Bjorn	Social capital and immunisation against the 2009 A(H1N1) pandemic in Sweden	2013	Sweden	1	5	1	Vaccination	1	1	NaN	63.2	1					66.3	59.9			2130	0.105361	0.115302	5	1
rubin_impact_2010	rubin_impact_2010_2mean	Rubin, G. J. et al.	The impact of communications about swine flu (influenza A H1N1v) on public responses to the outbreak: results from 36 national telephone surveys in the UK	2010	United Kingdom	1	5	1	Avoiding public transit, vaccination	4	4	NaN	NaN	2									4984	0.0781546	0.0559611	7	1
rubin_public_2009	rubin_public_2009_0mean	Rubin, G. et al.	Public perceptions, anxiety, and behaviour change in relation to the swine flu outbreak: cross sectional telephone survey	2009	United Kingdom	1	5	1	Cleaning/disinfecting surfaces, hand washing, discussing with a friend or family member what to do if either person caught swine flu, avoiding risky places or activities	4	2	NaN	NaN	0							528	469	997	0.293324	0.120485	7	1
rukmanee_knowledge_2014	rukmanee_knowledge_2014	Rukmanee, N. et al.	Knowledge, attitudes and practices (kap) regarding influenza A (H1N1) among a population living along Thai-Myanmar border, Ratchaburi Province, Thailand	2014	Thailand	0	7	2	Various practices to prevent influenza A (not specified)	1	2	NaN	NaN	0							53	57	110	-0.118441	0.346195	6	2
santibanez_socio-demographic_2013	santibanez_socio-demographic_2013	Santibanez, Tammy A. et al.	Socio-demographic differences in opinions about 2009 pandemic influenza A (H1N1) and seasonal influenza vaccination and disease among adults during the 20092010 influenza season	2013	USA	1	1	1	Vaccination	1	2	NaN	24.5	1	8416.54	24719.5	5337.79	17376.2	25.4	23.5	33136	22714	55850	0.102899	0.0201038	2	1
schwarzinger_low_2010	schwarzinger_low_2010	Schwarzinger, Michael et al.	Low Acceptability of A/H1N1 Pandemic Vaccination in French Adult Population: Did Public Health Policy Fuel Public Dissonance?	2010	France	1	5	1	Vaccination	1	4	NaN	17	1	139	926	230	872			1065	1102	2167	-0.56369	0.11734	1	1
seale_why_2010	seale_why_2010	Seale, Holly et al.	Why do I need it? I am not at risk! Public perceptions towards the pandemic (H1N1) 2009 vaccine	2010	Australia	1	4	1	Vaccination	1	1	NaN	54.7	1	200	150	140	111			350	251	601	0.0555699	0.166789	1	1
setbon_public_2011	setbon_public_2011_2all	Setbon, Michel et al.	The public's preventive strategies in response to the pandemic influenza A/H1N1 in France: Distribution and determinants	2011	France	1	5	1	Hand washing, hand sanitizer use, vaccination, avoiding crowded places, avoiding public transportation, face mask use, staying home from work	4	2	NaN	31.5	2									1003	-0.277632	0.165849	5	1
smith_predicting_2009	smith_predicting_2009_0mean	Smith, Bruce W. et al.	Predicting the anticipated emotional and behavioral responses to an avian flu outbreak	2009	USA	1	1	1	Avoiding crowds and hospitals, avoiding leaving your residence, staying home from school (both scenarios)	2	1	Mean 20.56 (SD = 4.71)	NaN	0							194	95	289	-0.117252	0.160646	7	2
steelfisher_adoption_2015	steelfisher_adoption_2015_2mean	SteelFisher, Gillian K. et al.	Adoption of preventive behaviors in response to the 2009 H1N1 influenza pandemic: a multiethnic perspective	2015	USA	1	1	1	Hand washing, hand sanitizer use, covering mouth and nose with tissue when sneezing or coughing, coughing into elbow or shoulder, trying to keep from touching eyes, nose, or mouth, avoiding being near those with ILI symptoms, avoiding crowds, avoiding air travel, avoiding public transit, talking to a health professional about H1N1, antiviral use, taking vitamins or herbal supplements, vaccination	7	2	NaN	NaN	2									2355	0.203747	0.0292184	7	1
suresh_factors_2011	suresh_factors_2011	Suresh, P. S. et al.	Factors associated with 2009 pandemic influenza A (H1N1) vaccination acceptance among university students from India during the post-pandemic phase	2011	India	0	7	2	Vaccination	1	4	NaN	25.8	1	85	211	122	384			296	506	802	0.237415	0.165242	1	1
sypsa_public_2009	sypsa_public_2009	Sypsa, V. et al.	Public perceptions in relation to intention to receive pandemic influenza vaccination in a random population sample: Evidence from a cross-sectional telephone survey	2009	Greece	1	5	1	Vaccination	1	1	Mean 51.9 (SD = 17.0)	15.5	1	110	548	112	221			658	333	991	-0.926131	0.156106	1	1
taglioni_influenza_2013	taglioni_influenza_2013	Taglioni, Francois et al.	The influenza A (H1N1) pandemic in Reunion Island: knowledge, perceived risk and precautionary behaviour	2013	Reunion Island	1	3	1	Hand washing, face mask use, avoiding crowds, avoiding public transport, vaccination, keeping children home from school	4	2	NaN	87	2							533	192	725	0.512824	0.249272	4	1
tang_factors_2004	tang_factors_2004	Tang, C. S. K. and Wong, C. Y.	Factors influencing the wearing of facemasks to prevent the severe acute respiratory syndrome among adult Chinese in Hong Kong	2004	Hong Kong	1	7	2	Face mask use	1	2	NaN	61.2	0	531	263	281	252			794	533	1327	0.593682	0.114946	1	1
tang_outbreak_2003	tang_outbreak_2003	Tang, C. S. K. and Wong, C. Y.	An outbreak of the severe acute respiratory syndrome: Predictors of health behaviors and effect of community prevention measures in Hong Kong, China	2003	Hong Kong	1	7	2	Hygiene behaviors, developing a healthy lifestyle, ensuring good ventilation, face mask use	1	2	NaN	32.7	0	190	359	136	313			549	449	998	0.19725	0.136369	1	1
timpka_intentions_2014	timpka_intentions_2014_0mean	Timpka, Toomas et al.	Intentions to Perform Non-Pharmaceutical Protective Behaviors during Influenza Outbreaks in Sweden: A Cross-Sectional Study following a Mass Vaccination Campaign	2014	Sweden	1	5	1	Staying home without being ill (mild influenza scenario), using hand wash (mild influenza scenario), using hand wash (severe influenza scenario), hand washing (mild influenza scenario), hand washing (severe influenza scenario)	4	1	Mean 51.4 (SD = 17.7)	NaN	0							221	222	443	0.67182	0.0941763	7	1
vanderweerd_monitoring_2011	vanderweerd_monitoring_2011_A_0	van der Weerd, Willemien et al.	Monitoring the level of government trust, risk perception and intention of the general public to adopt protective measures during the influenza A (H1N1) pandemic in the Netherlands	2011	The Netherlands	1	5	1	Hygiene behaviors	1	1	Mean 45.7 (SD = 17.69)	27.6	0							1848	1202	3050	0.231112	0.0889104	4	1
vanderweerd_monitoring_2011	vanderweerd_monitoring_2011_B_0	van der Weerd, Willemien et al.	Monitoring the level of government trust, risk perception and intention of the general public to adopt protective measures during the influenza A (H1N1) pandemic in the Netherlands	2011	The Netherlands	1	5	1	Hygiene behaviors	1	1	Mean 45.7 (SD = 17.69)	45	0							1848	657	2505	0.270027	0.0886354	4	1
vaux_influenza_2011	vaux_influenza_2011	Vaux, S. et al.	Influenza vaccination coverage against seasonal and pandemic influenza and their determinants in France: a cross-sectional survey	2011	France	1	5	1	Vaccination	1	2	NaN	11.1	1	141.336	1670.66	133.308	1315.69	7.8	9.2	1812	1449	3261	-0.180381	0.126235	2	1
velan_major_2011	velan_major_2011	Velan, B. et al.	Major motives in non-acceptance of A/H1N1 flu vaccination: The weight of rational assessment	2011	Israel	1	7	2	Vaccination	1	2	NaN	17	1	33	221	52	195			254	247	501	-0.579899	0.243284	1	1
victor_factors_2014	victor_factors_2014	Victor, Janaina Fonseca et al.	Factors associated with vaccination against Influenza A (H1N1) in the elderly	2014	Brazil	0	2	1	Vaccination	1	2	>60 (by study design)	62.94	1	135	72	45	34			207	79	286	0.348307	0.270056	1	1
walter_monitoring_2011	walter_monitoring_2011	Walter, Dietmar et al.	Monitoring pandemic influenza A(H1N1) vaccination coverage in Germany 2009/10-Results from thirteen consecutive cross-sectional surveys	2011	Germany	1	5	1	Vaccination	1	2	NaN	8.1	1									11009	-0.235722	0.0929138	4	1
wong_factors_2010	wong_factors_2010	Wong, L. P. and Sam, I. C.	Factors influencing the uptake of 2009 H1N1 influenza vaccine in a multiethnic Asian population	2010	Malaysia	0	7	2	Vaccination	1	1	Mean 39.50 (SD = 13.27)	70	1	431.046	190.954	288.951	114.049	69.3	71.7	622	403	1025	-0.115447	0.140662	2	1
yi_predictors_2011	yi_predictors_2011	Yi, Siyan et al.	Predictors of the Uptake of A (H1N1) Influenza Vaccine: Findings from a Population-Based Longitudinal Study in Tokyo	2011	Japan	1	7	2	Vaccination	1	2	Mean 42.6 (SD = 11.9)	12.1	1	38	214	14	162			252	176	428	0.720149	0.32953	1	1
zijtregtop_which_2009	zijtregtop_which_2009	Zijtregtop, E. A. M. et al.	Which factors are important in adults' uptake of a (pre)pandemic influenza vaccine?	2009	The Netherlands	1	5	1	Vaccination	1	1	Mean 47	66.5	1	160	95	161	67			255	228	483	-0.355415	0.194712	1	1

## Sheet: ma_2_wNS
This sheet houses data on both pharmaceutical and nonpharmaceutical behaviors that were included in the various model calculations, either as an effect size or as a moderator, including non-reported results (not listed due to nonsignificance) coded as lor of 0
bibtex_key	data_code	author	study	year	country	continent	culture	behavior	behavior_cat	behavior_type	mean_age	percent_all	np0p1b2	f_pos	f_neg	m_pos	m_neg	percent_f	percent_m	total_f	total_m	N	lor	selor	data_used	original_calc	includes_NS
aguero_adoption_2011	aguero_adoption_2011_0mean	Aguero, F. et al.	Adoption of preventive measures during and after the 2009 influenza A (H1N1) virus pandemic peak in Spain	2011	Spain	5	1	Respiratory hygiene and/or hand washing more frequently, avoiding people with influenza and/or avoiding crowds, avoiding health facilities, avoiding public transport	4	2	NaN	46.7	0							823	804	1627	0.326166	0.0793805	7	1	0
akan_knowledge_2010	akan_knowledge_2010	Akan, Hulya et al.	Knowledge and attitudes of university students toward pandemic influenza: a cross-sectional study from Turkey	2010	Turkey	6	1	Vaccination	1	1	Mean 20.58 (SD = 2.9)	7.2	1	16	215	13	158			231	171	402	-0.100404	0.387819	1	1	0
al-mohrej_saudi_2016	al-mohrej_saudi_2016	Al-Mohrej, O. A. et al.	Is the Saudi public aware of Middle East respiratory syndrome?	2016	Saudi Arabia	7	2	Avoiding crowds, avoiding hospitals, hand washing, face mask use	4	2	NaN	NaN	0							596	553	1149	0.3073	0.1072	6	2	0
ashbaugh_decision_2013	ashbaugh_decision_2013	Ashbaugh, Andrea R. et al.	The Decision to Vaccinate or Not during the H1N1 Pandemic: Selecting the Lesser of Two Evils?	2013	Canada	1	1	Vaccination	1	4	Mean 35 (Range 18-65)	40.1	1	238	306	89	131			544	220	764	0.135247	0.162294	1	1	0
barr_pandemic_2008	barr_pandemic_2008_2all	Barr, M. et al.	Pandemic influenza in Australia: Using telephone surveys to measure perceptions of threat and willingness to comply	2008	Australia	4	1	Vaccination, isolation, face mask use	4	1	NaN	47.7	2	481.28	542.72	510.531	546.469	47	48.3	1024	1057	2081	-0.0521181	0.0878011	2	1	0
boehmer_barriers_2012	boehmer_barriers_2012	Boehmer, Merle M. et al.	Barriers to pandemic influenza vaccination and uptake of seasonal influenza vaccine in the post-pandemic season in Germany	2012	Germany	5	1	Vaccination	1	2	Median 48	8.8	1	524.94	6205.06	623.898	5678.1	7.8	9.9	6730	6302	13032	-0.261451	0.0620087	5	1	0
borjesson_perceptions_2014	borjesson_perceptions_2014	Borjesson, Marcus and Enander, Ann	Perceptions and sociodemographic factors influencing vaccination uptake and precautionary behaviours in response to the A/H1N1 influenza in Sweden	2014	Sweden	5	1	Vaccination	1	2	Mean 50.2	62.6	1					67.2	57.2	863	724	1587	0.625938	0.148719	4	1	0
brien_neighborhood_2012	brien_neighborhood_2012	Brien, Stephanie et al.	Neighborhood Determinants of 2009 Pandemic A/H1N1 Influenza Vaccination in Montreal, Quebec, Canada	2012	Canada	1	1	Vaccination	1	3	NaN	49.9	1	501300	455042	417473	469082			956342	886555	1842897	0.213373	0.0029529	1	1	0
brown_self-reported_2010	brown_self-reported_2010	Brown, Lawrence H. et al.	Self-reported anticipated compliance with physician advice to stay home during pandemic (H1N1) 2009: Results from the 2009 Queensland Social Survey	2010	Australia	4	1	Isolation	2	1	NaN	95.8	0	623.067	19.933	614.603	34.397	96.9	94.7	643	649	1292	0.55927	0.28718	2	1	0
bults_perceived_2011	bults_perceived_2011_2mean	Bults, Marloes et al.	Perceived risk, anxiety, and behavioural responses of the general public during the early phase of the Influenza A (H1N1) pandemic in the Netherlands: results of three consecutive online surveys	2011	The Netherlands	5	1	Avoiding crowded places, practicing better hygiene (washing hands more frequently, using tissues when coughing or sneezing), avoiding persons with Influenza A (H1N1), wearing face mask, seeking medical advice with the onset of flu symptoms, taking antiviral medication, staying home from school or work, getting vaccinated with a new vaccine	7	4	51	44	2							448	486	934	0.252208	0.0938905	7	1	0
caille-brillet_predictors_2014	caille-brillet_predictors_2014	Caille-Brillet, Anne-Laure et al.	Predictors of influenza vaccination behaviors during and after the 2009 influenza pandemic in France	2014	France	5	1	Vaccination	1	2	NaN	27.4	1							615	560	1174	0.301104	0.179265	5	1	0
chan_determinants_2014	chan_determinants_2014	Chan, Ta-Chien et al.	Determinants of Receiving the Pandemic (H1N1) 2009 Vaccine and Intention to Receive the Seasonal Influenza Vaccine in Taiwan	2014	Taiwan	7	2	Vaccination	1	2	NaN	28	1	265	694	283	712			959	995	1954	-0.0401111	0.10076	1	1	0
chuang_social_2015	chuang_social_2015_2mean	Chuang, Ying-Chih et al.	Social Capital and Health-Protective Behavior Intentions in an Influenza Pandemic	2015	Taiwan	7	2	Face mask use, hand washing, vaccination	1	1	NaN	88.3	2							834	911	1745	-0.0644452	0.0877525	7	1	0
cirakoglu_investigation_2011	cirakoglu_investigation_2011_0mean	Cirakoglu, Okan Cem	The Investigation of Swine Influenza (H1N1) Pandemic Related Perceptions in terms of Anxiety and Avoidance Variables	2011	Turkey	6	1	Personal contact avoidance and public place avoidance	2	2	Mean 27.59 (SD = 1.46)	NaN	0							379	318	697	0.250643	0.0977934	7	2	0
condon_who_2010	condon_who_2010	Condon, Bradly John and Sinha, Tapen	Who is that masked person: The use of face masks on Mexico City public transportation during the Influenza A (H1N1) outbreak	2010	Mexico	1	1	Face mask use	1	3	NaN	36.5	0	834	1183	1066	2117			2017	3183	5200	0.336511	0.0587776	3	1	0
cowling_community_2010	cowling_community_2010_0mean	Cowling, Benjamin J. et al.	Community Psychological and Behavioral Responses through the First Wave of the 2009 Influenza A(H1N1) Pandemic in Hong Kong	2010	Hong Kong	7	2	Hand washing after sneezing/coughing, using soap when washing hands, hand washing after returning home, hand washing after touching common objects, face mask use, avoiding using public transport, avoiding crowded places	4	2	NaN	NaN	0							6308	4026	10334	0.357094	0.0212927	7	1	0
decker_evaluation_2012	decker_evaluation_2012_2mean	Decker, Jody F. and Slawson, Robin M.	An Evaluation of Behavioral Health Compliance and Microbial Risk Factors on Student Populations Within a High-Density Campus	2012	Canada	1	1	Hygiene behavior, vaccination	1	2	~20	41	2								NaN	NaN	0.0654936	0.147492	7	1	0
dezwart_monitoring_2010	dezwart_monitoring_2010	de Zwart, Onno et al.	Monitoring of risk perceptions and correlates of precautionary behaviour related to human avian influenza during 2006-2007 in the Netherlands: results of seven consecutive surveys	2010	The Netherlands	5	1	Not going to areas with AI, paying more attention to hygiene, vaccination, avoiding shaking hands, avoid gatherings of people	4	2	Mean 45 (SD = 14.8)	45.9	2	929	1117	821	944			2046	1765	3811	-0.04469	0.0651846	1	1	0
durham_deriving_2012	durham_deriving_2012_2mean	Durham, David P. et al.	Deriving Behavior Model Parameters from Survey Data: Self-Protective Behavior Adoption During the 2009-2010 Influenza A(H1N1) Pandemic	2012	USA	1	1	Avoiding crowds, vaccination	4	4	NaN	NaN	2							198	93	291	0.515009	0.198172	7	1	0
eastwood_acceresp_2010	eastwood_acceresp_2010_2mean	Eastwood, Keith et al.	Acceptance of pandemic (H1N1) 2009 influenza vaccination by the Australian public; Responses to Pandemic (H1N1) 2009, Australia	2010	Australia	4	1	Quarantine, vaccination	4	1	NaN	NaN	2										-0.323815	0.143511	7	1	0
eastwood_knowledge_2009	eastwood_knowledge_2009	Eastwood, Keith et al.	Knowledge about pandemic influenza and compliance with containment measures among Australians	2009	Australia	4	1	Quarantine	2	1	NaN	94.1	0	684.254	33.746	413.056	34.944	95.3	92.2	718	448	1166	0.539631	0.249264	2	1	0
ferrante_surveillance_2011	ferrante_surveillance_2011	Ferrante, Gianluigi et al.	Surveillance of perceptions, knowledge, attitudes and behaviors of the Italian adult population (18-69 years) during the 2009-2010 A/H1N1 influenza pandemic	2011	Italy	5	1	Vaccination	1	1	NaN	22.2	1	402.984	1685.02	495.627	1463.37	19.3	25.3	2088	1959	4047	-0.347958	0.0759997	2	1	0
galarce_socioeconomic_2011	galarce_socioeconomic_2011	Galarce, Ezequiel M. et al.	Socioeconomic status, demographics, beliefs and A(H1N1) vaccine uptake in the United States	2011	USA	1	1	Vaccination	1	2	NaN	20	1									1569	0	0.130313	4	1	0
gaygisiz_why_2010	gaygisiz_why_2010	Gaygısız, Ümmügülsüm et. al.	Why were Turks unwilling to accept the A/H1N1 influenza-pandemic vaccination? People's beliefs and perceptions about the swine flu outbreak and vaccine in the later stage of the epidemic	2010	Turkey	6	1	Vaccination	1	1	NaN	NaN	1									1137	0	0.137043	8	1	1
gilmour_h1n1_2010	gilmour_h1n1_2010	Gilmour, H. and Hofmann, N.	H1N1 vaccination	2010	Canada	1	1	Vaccination	1	2	Mean 46.21 (SD = 15.79)	45.6	1	5310	5548	4017	5568	0.48904	0.419092	10858	9585	20443	0.282655	0.0282331	1	1	0
griffiths_influence_2010	griffiths_influence_2010_2mean	Griffiths, S. M. et al.	Influence of country of study on student responsiveness to the H1N1 pandemic	2010	USA, Hong Kong, Singapore, Other countries	8	2	Hand washing, temperature recording, carrying safety pack, face mask use, Tamiflu consumption	5	2	Median 21	NaN	2										-0.601099	0.268711	7	1	0
heo_risk_2013	heo_risk_2013	Heo, Jung Yeon et al.	Risk Perception, Preventive Behaviors, and Vaccination Coverage in the Korean Population during the 2009-2010 Pandemic Influenza A (H1N1): Comparison between High-Risk Group and Non-High-Risk Group	2013	Korea	7	2	Vaccination	1	2	Mean 44.89 (SD = 15.18)	15.5	1	138	695	117	700			833	817	1650	0.172248	0.136605	1	1	0
horney_intent_2010	horney_intent_2010	Horney, J. A. et al.	Intent to Receive Pandemic Influenza A (H1N1) Vaccine, Compliance with Social Distancing and Sources of Information in NC, 2009	2010	USA	1	1	Vaccination	1	1	Median 49	64.1	1	71	44	61	30			115	91	206	-0.231186	0.294174	1	1	0
huang_pandemic_2012	huang_pandemic_2012	Huang, Jiun-Hau et al.	Pandemic influenza H1N1 vaccination intention: psychosocial determinants and implications from a national survey, Taiwan	2012	Taiwan	7	2	Vaccination	1	1	NaN	70.1	1	373	196	383	127			569	510	1079	-0.460384	0.135159	1	1	0
ibuka_dynamics_2010	ibuka_dynamics_2010_2mean	Ibuka, Yoko et al.	The dynamics of risk perceptions and precautionary behavior in response to 2009 (H1N1) pandemic influenza	2010	USA	1	1	Information seeking, quarantine, vaccination, antiviral use	7	4	NaN	54.1	2								630	1290	0.405833	0.0684995	7	1	0
kamate_public_2010	kamate_public_2010	Kamate, Shivlingesh Krishnappa et al.	Public knowledge, attitude and behavioural changes in an Indian population during the Influenza A (H1N1) outbreak	2010	India	7	2	Cancelling or postponing social events, avoiding public transport, public place avoidance, hand washing, surface cleaning	4	2	NaN	NaN	0							340	451	791	-1.13199	0.133351	6	2	0
kiviniemi_perceptions_2011	kiviniemi_perceptions_2011_2mean	Kiviniemi, Marc T et al.	Perceptions of and willingness to engage in public health precautions to prevent 2009 H1N1 influenza transmission	2011	USA	1	1	Covering mouth when coughing, hand washing, hand sanitizer use, avoiding close contact, staying home, vaccination	4	1	Mean age NY state census 2006-2014	88.4	2									807	0.00674705	0.143635	7	1	0
kumar_social_2012	kumar_social_2012_1both	Kumar, Supriya et al.	The Social Ecological Model as a Framework for Determinants of 2009 H1N1 Influenza Vaccine Uptake in the United States	2012	USA	1	1	Vaccination	1	4	Mean 46.9 (SD = 0.6)	26.9	1	299	786	255	719			1085	974	2059	0.0700846	0.099645	1	1	0
lau_anticipated_2007	lau_anticipated_2007_0all	Lau, Joseph T. F. et al.	Anticipated and current preventive behaviors in response to an anticipated human-to-human H5N1 epidemic in the Hong Kong Chinese general population	2007	Hong Kong	7	2	Face mask use, increasing handwashing frequency, avoiding eating poultry, seeing a doctor immediately when having a fever, making declarations border health checkpoints when traveling with ILI, quarantine compliance	7	1	NaN	41.6	0	112.98	156.02	87.984	146.016	42	37.6	269	234	503	0.183788	0.182961	2	1	0
lau_avoiprev_2010	lau_avoiprev_2010_0mean	Lau, Joseph T. F. et al.	Avoidance behaviors and negative psychological responses in the general population in the initial stage of the H1N1 pandemic in Hong Kong; Prevalence of preventive behaviors and associated factors during early phase of the H1N1 influenza epidemic	2010	Hong Kong	7	2	Avoiding visiting crowded places, going out, and visiting hospitals, face mask use, face mask use if sick, hand washing	4	2	NaN	53.2	0							565	434	999	0.56401	0.0580004	7	1	0
lau_factors_2010	lau_factors_2010_1mean	Lau, Joseph T. F. et al.	Factors in association with acceptability of A/H1N1 vaccination during the influenza A/H1N1 pandemic phase in the Hong Kong general population	2010	Hong Kong	7	2	Vaccination	1	1	NaN	24.9	1							165	136	301	-0.0830483	0.157255	7	1	0
lau_impacts_2005	lau_impacts_2005_0mean	Lau, Joseph T. F. et al.	Impacts of SARS on health-seeking behaviors in general population in Hong Kong	2005	Hong Kong	7	2	Seeking medical attention, compliance with physician advice, seeking health information, hygiene behavior, hand washing	5	2	NaN	41.9	0							846	757	1603	0.264348	0.0537482	7	1	0
lau_monitoring_2003	lau_monitoring_2003_0mean	Lau, Joseph T. F. et al.	Monitoring community responses to the SARS epidemic in Hong Kong: from day 10 to day 64	2003	Hong Kong	7	2	Face mask use, hand washing, avoiding crowded places, avoiding public transit	4	2	NaN	NaN	0									1397	0.342586	0.131189	7	1	1
lau_perceptions_2007	lau_perceptions_2007	Lau, Joseph T. F. et al.	Perceptions related to human avian influenza and their associations with anticipated psychological and behavioral responses at the onset of outbreak in the Hong Kong Chinese general population	2007	Hong Kong	7	2	Keeping children home from school, avoiding visiting hospitals, avoiding crowds, avoiding going out, reduce trips abroad	2	1	NaN	57	0	245.96	184.04	208.5	166.5	57.2	55.6	430	375	805	0.0650721	0.142483	2	1	0
lau_sars-related_2005	lau_sars-related_2005_0mean	Lau, Joseph T. F. et al.	SARS-related perceptions in Hong Kong	2005	Hong Kong	7	2	Mask use, avoiding crowded places, avoiding going to hospitals	4	1	NaN	72.6	0							435	428	863	0.207442	0.0663463	7	1	0
lee_novel_2012	lee_novel_2012	Lee, Y. K. et al.	2009-2010 novel influenza A (H1N1) vaccination coverage in the Republic of Korea	2012	Korea	7	2	Vaccination	1	3	Mean 27.8 (SD = 25.9)	26.1	1	6404637	18438569	5967965	18961974			24843206	24929939	49773145	0.0986073	0.000656254	1	1	0
leung_impact_2003	leung_impact_2003	Leung, G. M. et al.	The impact of community psychological responses on outbreak control for severe acute respiratory syndrome in Hong Kong	2003	Hong Kong	7	2	Hand washing, hygiene behaviors, face mask use, avoiding touching possibly contaminated objects, using serving utensils during meals	1	2	NaN	48.7	0									1018	1.04982	0.156404	5	1	0
leung_longitudinal_2005	leung_longitudinal_2005_A	Leung, G. M. et al.	Longitudinal assessment of community psychobehavioral responses during and after the 2003 outbreak of severe acute respiratory syndrome in Hong Kong	2005	Hong Kong	7	2	Hand washing, hygiene behaviors, face mask use, avoiding touching possibly contaminated objects, using serving utensils during meals	1	2	NaN	63	0							483	357	840	0.84397	0.18104	5	1	0
leung_longitudinal_2005	leung_longitudinal_2005_B	Leung, G. M. et al.	Longitudinal assessment of community psychobehavioral responses during and after the 2003 outbreak of severe acute respiratory syndrome in Hong Kong	2005	Hong Kong	7	2	Hand washing, hygiene behaviors, face mask use, avoiding touching possibly contaminated objects, using serving utensils during meals	1	2	NaN	54	0							212	149	361	0.941609	0.272755	5	1	0
leung_longitudinal_2005	leung_longitudinal_2005_C	Leung, G. M. et al.	Longitudinal assessment of community psychobehavioral responses during and after the 2003 outbreak of severe acute respiratory syndrome in Hong Kong	2005	Hong Kong	7	2	Hand washing, hygiene behaviors, face mask use, avoiding touching possibly contaminated objects, using serving utensils during meals	1	2	NaN	56	0							403	303	706	0.597837	0.186699	5	1	0
leung_longitudinal_2005	leung_longitudinal_2005_D	Leung, G. M. et al.	Longitudinal assessment of community psychobehavioral responses during and after the 2003 outbreak of severe acute respiratory syndrome in Hong Kong	2005	Hong Kong	7	2	Hand washing, hygiene behaviors, face mask use, avoiding touching possibly contaminated objects, using serving utensils during meals	1	2	NaN	87	0							1454	1120	2574	0.673345	0.152174	5	1	0
leung_tale_2004	leung_tale_2004_A	Leung, G. M. et al.	A tale of two cities: Community psychobehavioral surveillance and related impact on outbreak control in Hong Kong and Singapore during the severe acute respiratory syndrome epidemic	2004	Hong Kong, Singapore	7	2	Hand washing, hygiene behaviors, face mask use, avoiding touching possibly contaminated objects, using serving utensils during meals	1	2	NaN	69.4	0							402	303	705	0.616186	0.180158	5	1	0
leung_tale_2004	leung_tale_2004_B	Leung, G. M. et al.	A tale of two cities: Community psychobehavioral surveillance and related impact on outbreak control in Hong Kong and Singapore during the severe acute respiratory syndrome epidemic	2004	Hong Kong, Singapore	7	2	Hand washing, hygiene behaviors, face mask use, avoiding touching possibly contaminated objects, using serving utensils during meals	1	2	NaN	20.1	0							602	599	1201	0.693147	0.151473	5	1	0
liao_influence_2011	liao_influence_2011_A	Liao, Q. Y. et al.	The Influence of Social-Cognitive Factors on Personal Hygiene Practices to Protect Against Influenzas: Using Modelling to Compare Avian A/H5N1 and 2009 Pandemic A/H1N1 Influenzas in Hong Kong	2011	Hong Kong	7	2	Hygiene behaviors	1	2	NaN	NaN	0							1126	634	1760	0.61379	0.0906437	6	2	0
liao_influence_2011	liao_influence_2011_B	Liao, Q. Y. et al.	The Influence of Social-Cognitive Factors on Personal Hygiene Practices to Protect Against Influenzas: Using Modelling to Compare Avian A/H5N1 and 2009 Pandemic A/H1N1 Influenzas in Hong Kong	2011	Hong Kong	7	2	Hygiene behaviors	1	2	NaN	NaN	0							549	467	1016	0.564817	0.114843	6	2	0
liao_situational_2010	liao_situational_2010_0mean	Liao, Qiuyan et al.	Situational Awareness and Health Protective Responses to Pandemic Influenza A (H1N1) in Hong Kong: A Cross-Sectional Study	2010	Hong Kong	7	2	Hand washing, social distancing	4	2	NaN	NaN	0							538	463	1001	0.516744	0.0817132	7	2	0
linpeng_knowchin_201113	linpeng_knowchin_201113_2mean	Lin, Yilan et al.; Peng, Y. et al.	Knowledge, Attitudes and Practices (KAP) related to the Pandemic (H1N1) 2009 among Chinese General Population: a Telephone Survey; Chinese urban-rural disparity in pandemic (H1N1) 2009 vaccination coverage rate and associated determinants: a cross-sectional telephone survey	2011; 2013	China	7	2	Vaccination, hand washing, avoiding crowded places, avoiding people with ILI symptoms	4	2	Mean 41.47	44.4	2							5801	4868	10669	0.170245	0.0376083	7	1	0
mak_knowledge_2012	mak_knowledge_2012	Mak, K. K. and Lai, C. M.	Knowledge, risk perceptions, and preventive precautions among Hong Kong students during the 2009 influenza A (H1N1) pandemic	2012	Hong Kong	7	2	Hand washing, hygiene behaviors, face mask use	1	2	~16	40.9	0	97	106	27	73	47.8	27	203	100	303	0.905894	0.265479	1	1	0
marshall_awareness_2012	marshall_awareness_2012_0mean	Marshall, Helen et al.	Awareness, anxiety, compliance: Community perceptions and response to the threat and reality of an influenza pandemic	2012	Australia	4	1	Staying home, mask use	4	2	NaN	NaN	0									1961	0.660821	0.114135	7	1	0
mas_communicating_2012	mas_communicating_2012_2mean	Mas, Francisco Soto et al.	Communicating H1N1 Risk to College Students: A Regional Cross-Sectional Survey Study	2012	USA	1	1	Hand washing, hygiene behaviors, vaccination	1	4	NaN	NaN	2							315	165	480	0.45645	0.123691	7	2	0
miao_prevalence_2012	miao_prevalence_2012	Miao, Yen-Yu and Huang, Jiun-Hau	Prevalence and associated psychosocial factors of increased hand hygiene practice during the influenza A/H1N1 pandemic: findings and prevention implications from a national survey in Taiwan	2012	Taiwan	7	2	Hand washing	1	2	NaN	77	0	456	113	375	135			569	510	1079	0.373454	0.145316	1	1	0
park_perceptions_2010	park_perceptions_2010	Park, Jae-Hyun et al.	Perceptions and behaviors related to hand hygiene for the prevention of H1N1 influenza transmission among Korean university students during the peak pandemic period	2010	Korea	7	2	Hand washing	1	2	NaN	39.4	0							204	738	942	0.940007	0.161358	4	1	0
podlesek_some_2011	podlesek_some_2011	Podlesek, Anja et al.	Some factors affecting the decision on non-mandatory vaccination in an influenza pandemic: comparison of pandemic (H1N1) and seasonal influenza vaccination	2011	Slovenia	5	1	Vaccination	1	2	Mean 37.07 (SD = 12.05)	16.1	1	151	872	72	288			1023	360	1383	-0.367215	0.158526	1	1	0
prati_compliance_2011	prati_compliance_2011_2mean	Prati, Gabriele et al.	Compliance with recommendations for pandemic influenza H1N1 2009: The role of trust and personal beliefs	2011	Italy	5	1	Hand washing, hygiene behaviors, social distancing, vaccination	4	2	NaN	NaN	2							641	459	1100	0.237747	0.0726666	7	1	0
quah_crisis_2004	quah_crisis_2004	Quah, S. R. and Hin-Peng, L.	Crisis prevention and management during SARS outbreak, Singapore	2004	Singapore	7	2	Hand washing, hygiene behaviors, face mask use, avoiding touching possibly contaminated objects, using serving utensils during meals	1	2	NaN	?	0							602	599	1201	0.291923	0.0708045	4	1	0
quinn_public_2009	quinn_public_2009_1mean	Quinn, S. C. et al.	Public willingness to take a vaccine or drug under emergency use authorization during the 2009 H1N1 pandemic	2009	USA	1	1	Vaccination, antiviral use	1	1	Mean 46.3 (SE = 0.54)	NaN	1							775	768	1543	-0.175709	0.0893649	7	1	0
ramsey_college_2011	ramsey_college_2011	Ramsey, M. A. and Marczinski, C. A.	College students' perceptions of H1N1 flu risk and attitudes toward vaccination	2011	USA	1	1	Vaccination	1	1	Mean 20 (SD = 4)	15.8	1	39	229	42	203			268	245	513	-0.194624	0.242371	1	1	0
raude_2009_2010	raude_2009_2010	Raude, Jocelyn et al.	The 2009 pandemic H1N1 influenza vaccination in France: who accepted to receive the vaccine and why?	2010	France	5	1	Vaccination	1	2	NaN	27.4	1	121	422	154	307			543	461	1004	-0.55932	0.142776	1	1	0
renner_predicting_2012	renner_predicting_2012	Renner, Britta and Reuter, Tabea	Predicting vaccination using numerical and affective risk perceptions: The case of A/H1N1 influenza	2012	Germany	5	1	Vaccination	1	2	Mean 38 (SD = 13.9)	10	1	12	159	15	85			181	90	271	-0.849396	0.409944	1	1	0
ronnerstrand_social_2013	ronnerstrand_social_2013	Ronnerstrand, Bjorn	Social capital and immunisation against the 2009 A(H1N1) pandemic in Sweden	2013	Sweden	5	1	Vaccination	1	1	NaN	63.2	1					66.3	59.9			2130	0.105361	0.115302	5	1	0
rubin_impact_2010	rubin_impact_2010_2mean	Rubin, G. J. et al.	The impact of communications about swine flu (influenza A H1N1v) on public responses to the outbreak: results from 36 national telephone surveys in the UK	2010	United Kingdom	5	1	Avoiding public transit, vaccination	4	4	NaN	NaN	2									4984	0.0781546	0.0559611	7	1	0
rubin_public_2009	rubin_public_2009_0mean	Rubin, G. et al.	Public perceptions, anxiety, and behaviour change in relation to the swine flu outbreak: cross sectional telephone survey	2009	United Kingdom	5	1	Cleaning/disinfecting surfaces, hand washing, discussing with a friend or family member what to do if either person caught swine flu, avoiding risky places or activities	4	2	NaN	NaN	0							528	469	997	0.293324	0.120485	7	1	0
rukmanee_knowledge_2014	rukmanee_knowledge_2014	Rukmanee, N. et al.	Knowledge, attitudes and practices (kap) regarding influenza A (H1N1) among a population living along Thai-Myanmar border, Ratchaburi Province, Thailand	2014	Thailand	7	2	Various practices to prevent influenza A (not specified)	1	2	NaN	NaN	0							53	57	110	-0.118441	0.346195	6	2	0
santibanez_socio-demographic_2013	santibanez_socio-demographic_2013	Santibanez, Tammy A. et al.	Socio-demographic differences in opinions about 2009 pandemic influenza A (H1N1) and seasonal influenza vaccination and disease among adults during the 20092010 influenza season	2013	USA	1	1	Vaccination	1	2	NaN	24.5	1	8416.54	24719.5	5337.79	17376.2	25.4	23.5	33136	22714	55850	0.102899	0.0201038	2	1	0
schwarzinger_low_2010	schwarzinger_low_2010	Schwarzinger, Michael et al.	Low Acceptability of A/H1N1 Pandemic Vaccination in French Adult Population: Did Public Health Policy Fuel Public Dissonance?	2010	France	5	1	Vaccination	1	4	NaN	17	1	139	926	230	872			1065	1102	2167	-0.56369	0.11734	1	1	0
seale_why_2010	seale_why_2010	Seale, Holly et al.	Why do I need it? I am not at risk! Public perceptions towards the pandemic (H1N1) 2009 vaccine	2010	Australia	4	1	Vaccination	1	1	NaN	54.7	1	200	150	140	111			350	251	601	0.0555699	0.166789	1	1	0
setbon_public_2011	setbon_public_2011_2all	Setbon, Michel et al.	The public's preventive strategies in response to the pandemic influenza A/H1N1 in France: Distribution and determinants	2011	France	5	1	Hand washing, hand sanitizer use, vaccination, avoiding crowded places, avoiding public transportation, face mask use, staying home from work	4	2	NaN	31.5	2									1003	-0.277632	0.165849	5	1	0
smith_predicting_2009	smith_predicting_2009_0mean	Smith, Bruce W. et al.	Predicting the anticipated emotional and behavioral responses to an avian flu outbreak	2009	USA	1	1	Avoiding crowds and hospitals, avoiding leaving your residence, staying home from school (both scenarios)	2	1	Mean 20.56 (SD = 4.71)	NaN	0							194	95	289	-0.117252	0.160646	7	2	0
steelfisher_adoption_2015	steelfisher_adoption_2015_2mean	SteelFisher, Gillian K. et al.	Adoption of preventive behaviors in response to the 2009 H1N1 influenza pandemic: a multiethnic perspective	2015	USA	1	1	Hand washing, hand sanitizer use, covering mouth and nose with tissue when sneezing or coughing, coughing into elbow or shoulder, trying to keep from touching eyes, nose, or mouth, avoiding being near those with ILI symptoms, avoiding crowds, avoiding air travel, avoiding public transit, talking to a health professional about H1N1, antiviral use, taking vitamins or herbal supplements, vaccination	7	2	NaN	NaN	2									2355	0.203747	0.0292184	7	1	0
suresh_factors_2011	suresh_factors_2011	Suresh, P. S. et al.	Factors associated with 2009 pandemic influenza A (H1N1) vaccination acceptance among university students from India during the post-pandemic phase	2011	India	7	2	Vaccination	1	4	NaN	25.8	1	85	211	122	384			296	506	802	0.237415	0.165242	1	1	0
sypsa_public_2009	sypsa_public_2009	Sypsa, V. et al.	Public perceptions in relation to intention to receive pandemic influenza vaccination in a random population sample: Evidence from a cross-sectional telephone survey	2009	Greece	5	1	Vaccination	1	1	Mean 51.9 (SD = 17.0)	15.5	1	110	548	112	221			658	333	991	-0.926131	0.156106	1	1	0
taglioni_influenza_2013	taglioni_influenza_2013	Taglioni, Francois et al.	The influenza A (H1N1) pandemic in Reunion Island: knowledge, perceived risk and precautionary behaviour	2013	Reunion Island	3	1	Hand washing, face mask use, avoiding crowds, avoiding public transport, vaccination, keeping children home from school	4	2	NaN	87	2							533	192	725	0.512824	0.249272	4	1	0
tang_factors_2004	tang_factors_2004	Tang, C. S. K. and Wong, C. Y.	Factors influencing the wearing of facemasks to prevent the severe acute respiratory syndrome among adult Chinese in Hong Kong	2004	Hong Kong	7	2	Face mask use	1	2	NaN	61.2	0	531	263	281	252			794	533	1327	0.593682	0.114946	1	1	0
tang_outbreak_2003	tang_outbreak_2003	Tang, C. S. K. and Wong, C. Y.	An outbreak of the severe acute respiratory syndrome: Predictors of health behaviors and effect of community prevention measures in Hong Kong, China	2003	Hong Kong	7	2	Hygiene behaviors, developing a healthy lifestyle, ensuring good ventilation, face mask use	1	2	NaN	32.7	0	190	359	136	313			549	449	998	0.19725	0.136369	1	1	0
timpka_intentions_2014	timpka_intentions_2014_0mean	Timpka, Toomas et al.	Intentions to Perform Non-Pharmaceutical Protective Behaviors during Influenza Outbreaks in Sweden: A Cross-Sectional Study following a Mass Vaccination Campaign	2014	Sweden	5	1	Staying home without being ill (mild and severe influenza scenarios), avoiding public transport (mild and severe influenza scenarios), using hand wash (severe influenza scenario), hand washing (mild and severe influenza scenarios)	4	1	Mean 51.4 (SD = 17.7)	NaN	0							221	222	443	0.423957	0.0748128	7	1	1
vanderweerd_monitoring_2011	vanderweerd_monitoring_2011_A_mean	van der Weerd, Willemien et al.	Monitoring the level of government trust, risk perception and intention of the general public to adopt protective measures during the influenza A (H1N1) pandemic in the Netherlands	2011	The Netherlands	5	1	Hygiene behaviors, vaccination	1	1	Mean 45.7 (SD = 17.69)	27.6	2							1848	1202	3050	0.115377	0.0628205	7	1	1
vanderweerd_monitoring_2011	vanderweerd_monitoring_2011_A_mean	van der Weerd, Willemien et al.	Monitoring the level of government trust, risk perception and intention of the general public to adopt protective measures during the influenza A (H1N1) pandemic in the Netherlands	2011	The Netherlands	5	1	Hygiene behaviors, vaccination	1	1	Mean 45.7 (SD = 17.69)	45	2							1848	657	2505	0.135223	0.0627232	7	1	1
vanderweerd_monitoring_2011	vanderweerd_monitoring_2011_C_mean	van der Weerd, Willemien et al.	Monitoring the level of government trust, risk perception and intention of the general public to adopt protective measures during the influenza A (H1N1) pandemic in the Netherlands	2011	The Netherlands	5	1	Hygiene behaviors, vaccination	1	1	Mean 45.7 (SD = 17.69)	54.2	2									2499	0	0.0627719	7	1	1
vaux_influenza_2011	vaux_influenza_2011	Vaux, S. et al.	Influenza vaccination coverage against seasonal and pandemic influenza and their determinants in France: a cross-sectional survey	2011	France	5	1	Vaccination	1	2	NaN	11.1	1	141.336	1670.66	133.308	1315.69	7.8	9.2	1812	1449	3261	-0.180381	0.126235	2	1	0
velan_major_2011	velan_major_2011	Velan, B. et al.	Major motives in non-acceptance of A/H1N1 flu vaccination: The weight of rational assessment	2011	Israel	7	2	Vaccination	1	2	NaN	17	1	33	221	52	195			254	247	501	-0.579899	0.243284	1	1	0
victor_factors_2014	victor_factors_2014	Victor, Janaina Fonseca et al.	Factors associated with vaccination against Influenza A (H1N1) in the elderly	2014	Brazil	2	1	Vaccination	1	2	>60 (by study design)	62.94	1	135	72	45	34			207	79	286	0.348307	0.270056	1	1	0
walter_monitoring_2011	walter_monitoring_2011	Walter, Dietmar et al.	Monitoring pandemic influenza A(H1N1) vaccination coverage in Germany 2009/10-Results from thirteen consecutive cross-sectional surveys	2011	Germany	5	1	Vaccination	1	2	NaN	8.1	1									11009	-0.235722	0.0929138	4	1	0
wong_factors_2010	wong_factors_2010	Wong, L. P. and Sam, I. C.	Factors influencing the uptake of 2009 H1N1 influenza vaccine in a multiethnic Asian population	2010	Malaysia	7	2	Vaccination	1	1	Mean 39.50 (SD = 13.27)	70	1	431.046	190.954	288.951	114.049	69.3	71.7	622	403	1025	-0.115447	0.140662	2	1	0
yi_predictors_2011	yi_predictors_2011	Yi, Siyan et al.	Predictors of the Uptake of A (H1N1) Influenza Vaccine: Findings from a Population-Based Longitudinal Study in Tokyo	2011	Japan	7	2	Vaccination	1	2	Mean 42.6 (SD = 11.9)	12.1	1	38	214	14	162			252	176	428	0.720149	0.32953	1	1	0
zijtregtop_which_2009	zijtregtop_which_2009	Zijtregtop, E. A. M. et al.	Which factors are important in adults' uptake of a (pre)pandemic influenza vaccine?	2009	The Netherlands	5	1	Vaccination	1	1	Mean 47	66.5	1	160	95	161	67			255	228	483	-0.355415	0.194712	1	1	0

## Sheet: ma_2only
This sheet houses data on both pharmaceutical and nonpharmaceutical behaviors that were included in the various model calculations, either as an effect size or as a moderator.
bibtex_key	data_code	author	study	year	country	continent	culture	behavior	behavior_cat	behavior_type	mean_age	percent_all	np0p1b2	f_pos	f_neg	m_pos	m_neg	percent_f	percent_m	total_f	total_m	N	lor	selor	data_used	original_calc
barr_pandemic_2008	barr_pandemic_2008_2all	Barr, M. et al.	Pandemic influenza in Australia: Using telephone surveys to measure perceptions of threat and willingness to comply	2008	Australia	4	1	Vaccination, isolation, face mask use	4	1	NaN	47.7	2	481.28	542.72	510.531	546.469	47	48.3	1024	1057	2081	-0.0521181	0.0878011	2	1
bults_perceived_2011	bults_perceived_2011_2mean	Bults, Marloes et al.	Perceived risk, anxiety, and behavioural responses of the general public during the early phase of the Influenza A (H1N1) pandemic in the Netherlands: results of three consecutive online surveys	2011	The Netherlands	5	1	Avoiding crowded places, practicing better hygiene (washing hands more frequently, using tissues when coughing or sneezing), avoiding persons with Influenza A (H1N1), wearing face mask, seeking medical advice with the onset of flu symptoms, taking antiviral medication, staying home from school or work, getting vaccinated with a new vaccine	7	4	51	44	2							448	486	934	0.252208	0.0938905	7	1
chuang_social_2015	chuang_social_2015_2mean	Chuang, Ying-Chih et al.	Social Capital and Health-Protective Behavior Intentions in an Influenza Pandemic	2015	Taiwan	7	2	Face mask use, hand washing, vaccination	1	1	NaN	88.3	2							834	911	1745	-0.0644452	0.0877525	7	1
decker_evaluation_2012	decker_evaluation_2012_2mean	Decker, Jody F. and Slawson, Robin M.	An Evaluation of Behavioral Health Compliance and Microbial Risk Factors on Student Populations Within a High-Density Campus	2012	Canada	1	1	Hygiene behavior, vaccination	1	2	~20	41	2								NaN	NaN	0.0654936	0.147492	7	1
dezwart_monitoring_2010	dezwart_monitoring_2010	de Zwart, Onno et al.	Monitoring of risk perceptions and correlates of precautionary behaviour related to human avian influenza during 2006-2007 in the Netherlands: results of seven consecutive surveys	2010	The Netherlands	5	1	Not going to areas with AI, paying more attention to hygiene, vaccination, avoiding shaking hands, avoid gatherings of people	4	2	Mean 45 (SD = 14.8)	45.9	2	929	1117	821	944			2046	1765	3811	-0.04469	0.0651846	1	1
durham_deriving_2012	durham_deriving_2012_2mean	Durham, David P. et al.	Deriving Behavior Model Parameters from Survey Data: Self-Protective Behavior Adoption During the 2009-2010 Influenza A(H1N1) Pandemic	2012	USA	1	1	Avoiding crowds, vaccination	4	4	NaN	NaN	2							198	93	291	0.515009	0.198172	7	1
eastwood_acceresp_2010	eastwood_acceresp_2010_2mean	Eastwood, Keith et al.	Acceptance of pandemic (H1N1) 2009 influenza vaccination by the Australian public; Responses to Pandemic (H1N1) 2009, Australia	2010	Australia	4	1	Quarantine, vaccination	4	1	NaN	NaN	2										-0.323815	0.143511	7	1
griffiths_influence_2010	griffiths_influence_2010_2mean	Griffiths, S. M. et al.	Influence of country of study on student responsiveness to the H1N1 pandemic	2010	USA, Hong Kong, Singapore, Other countries	8	2	Hand washing, temperature recording, carrying safety pack, face mask use, Tamiflu consumption	5	2	Median 21	NaN	2										-0.601099	0.268711	7	1
ibuka_dynamics_2010	ibuka_dynamics_2010_2mean	Ibuka, Yoko et al.	The dynamics of risk perceptions and precautionary behavior in response to 2009 (H1N1) pandemic influenza	2010	USA	1	1	Information seeking, quarantine, vaccination, antiviral use	7	4	NaN	54.1	2								630	1290	0.405833	0.0684995	7	1
kiviniemi_perceptions_2011	kiviniemi_perceptions_2011_2mean	Kiviniemi, Marc T et al.	Perceptions of and willingness to engage in public health precautions to prevent 2009 H1N1 influenza transmission	2011	USA	1	1	Covering mouth when coughing, hand washing, hand sanitizer use, avoiding close contact, staying home, vaccination	4	1	Mean age NY state census 2006-2014	88.4	2									807	0.00674705	0.143635	7	1
linpeng_knowchin_201113	linpeng_knowchin_201113_2mean	Lin, Yilan et al.; Peng, Y. et al.	Knowledge, Attitudes and Practices (KAP) related to the Pandemic (H1N1) 2009 among Chinese General Population: a Telephone Survey; Chinese urban-rural disparity in pandemic (H1N1) 2009 vaccination coverage rate and associated determinants: a cross-sectional telephone survey	2011; 2013	China	7	2	Vaccination, hand washing, avoiding crowded places, avoiding people with ILI symptoms	4	2	Mean 41.47	44.4	2							5801	4868	10669	0.170245	0.0376083	7	1
mas_communicating_2012	mas_communicating_2012_2mean	Mas, Francisco Soto et al.	Communicating H1N1 Risk to College Students: A Regional Cross-Sectional Survey Study	2012	USA	1	1	Hand washing, hygiene behaviors, vaccination	1	4	NaN	NaN	2							315	165	480	0.45645	0.123691	7	2
prati_compliance_2011	prati_compliance_2011_2mean	Prati, Gabriele et al.	Compliance with recommendations for pandemic influenza H1N1 2009: The role of trust and personal beliefs	2011	Italy	5	1	Hand washing, hygiene behaviors, social distancing, vaccination	4	2	NaN	NaN	2							641	459	1100	0.237747	0.0726666	7	1
rubin_impact_2010	rubin_impact_2010_2mean	Rubin, G. J. et al.	The impact of communications about swine flu (influenza A H1N1v) on public responses to the outbreak: results from 36 national telephone surveys in the UK	2010	United Kingdom	5	1	Avoiding public transit, vaccination	4	4	NaN	NaN	2									4984	0.0781546	0.0559611	7	1
setbon_public_2011	setbon_public_2011_2all	Setbon, Michel et al.	The public's preventive strategies in response to the pandemic influenza A/H1N1 in France: Distribution and determinants	2011	France	5	1	Hand washing, hand sanitizer use, vaccination, avoiding crowded places, avoiding public transportation, face mask use, staying home from work	4	2	NaN	31.5	2									1003	-0.277632	0.165849	5	1
steelfisher_adoption_2015	steelfisher_adoption_2015_2mean	SteelFisher, Gillian K. et al.	Adoption of preventive behaviors in response to the 2009 H1N1 influenza pandemic: a multiethnic perspective	2015	USA	1	1	Hand washing, hand sanitizer use, covering mouth and nose with tissue when sneezing or coughing, coughing into elbow or shoulder, trying to keep from touching eyes, nose, or mouth, avoiding being near those with ILI symptoms, avoiding crowds, avoiding air travel, avoiding public transit, talking to a health professional about H1N1, antiviral use, taking vitamins or herbal supplements, vaccination	7	2	NaN	NaN	2									2355	0.203747	0.0292184	7	1
taglioni_influenza_2013	taglioni_influenza_2013	Taglioni, Francois et al.	The influenza A (H1N1) pandemic in Reunion Island: knowledge, perceived risk and precautionary behaviour	2013	Reunion Island	3	1	Hand washing, face mask use, avoiding crowds, avoiding public transport, vaccination, keeping children home from school	4	2	NaN	87	2							533	192	725	0.512824	0.249272	4	1
