# Supplementary material for: A Meta-Analysis of the Association between Gender and Protective Behaviors in Response to Respiratory Epidemics and Pandemics
Source: PLoS One. 2016 Oct 21;11(10):e0164541. doi: 10.1371/journal.pone.0164541 (PMC5074573; doi:10.1371/journal.pone.0164541)
Supplement: S2 Table — This .xlsx file contains sheets for the following: the qualitative data on all included studies, the data extracted from each study and used in model construction, and the direction of the relationship for each study for which an explicit effect size could not be calculated. (XLSX) [file pone.0164541.s005.xlsx]

## Sheet: Qualitative_study_traits
This spreadsheet houses qualitative data on all articles ultimately included in the statistical meta-analysis based on full text screening.
Bibtex key	Author(s)	Study	Publication Year	Study design and method	Quality (low response rate, small sample size or convenient sampling method?)	Disease	Country	Participants	Any oversampling or noted sample bias?	Sociodemographic characteristics addressed	Behavior addressed	Behavior Category	Behavior Type (Intended, Reported, Actual)	Pharmaceutical and/or non-pharmaceutical	Reported association between demographic and behavior variable	Results: stated association between gender or age and behavior
aguero_adoption_2011	Aguero, F. et al.	Adoption of preventive measures during and after the 2009 influenza A (H1N1) virus pandemic peak in Spain	2011	Cross-sectional Computer-assisted telephone interviews (one during pandemic peak and one during declining phase)		Pandemic influenza	Spain	N = 1627, general population, 18+ years old	None noted	Gender, age, social class, education	Respiratory hygiene, hand washing, buying masks and/or hand sanitizer, avoiding people with influenza or avoiding certain risky situations	Preventive, avoidant	Reported	Non-pharmaceutical	Count and OR	Females more likely to adopt preventive behaviors, those under 55 more likely to purchase masks and/or hand sanitizer, those between 18-35 more likely to adopt avoidant behaviors
akan_knowledge_2010	Akan, Hulya et al.	Knowledge and attitudes of university students toward pandemic influenza: a cross-sectional study from Turkey	2010	Cross-sectional Paper questionnaire		Pandemic influenza	Turkey	N = 402, first-year university students	Overrepresentation of student-aged population	Gender and field of study	Vaccination	Preventive	Intended	Pharmaceutical	Count	Gender did not have a statistically significant effect
al-mohrej_saudi_2016	Al-Mohrej, O. A. et al.	Is the Saudi public aware of Middle East respiratory syndrome?	2016	Cross-sectional Online questionnaire		MERS	Saudi Arabia	N = 1149, general population, 11+ years old	None noted	Gender, nationality, age, province, marital status, education, income	Avoiding crowds, avoiding hospitals, hand washing, face mask use	Preventive, avoidant	Reported	Non-pharmaceutical	Mean score	Females, married people, and higher educated people were more likely to take protective measures against the virus
ashbaugh_decision_2013	Ashbaugh, Andrea R. et al.	The Decision to Vaccinate or Not during the H1N1 Pandemic: Selecting the Lesser of Two Evils?	2013	Cross-sectional Online survey		Pandemic influenza	Canada	N = 817, general population, 18-65 years old	This was a fairly educated sample	Gender, age, education, ethnicity, risk group, health professional	Vaccination	Preventive	Intended, reported	Pharmaceutical	Percentage	Not stated
barr_pandemic_2008	Barr, M. et al.	Pandemic influenza in Australia: Using telephone surveys to measure perceptions of threat and willingness to comply	2008	Cross-sectional Telephone survey		Pandemic influenza	Australia	N = 2081, general population, 16+ years old	Comparable to census data	Gender, age, education, employment, household income	Vaccination, isolation, face mask use	Preventive, avoidant	Intended	Both	Percentage	Younger people less likely to comply with protective behaviors
boehmer_barriers_2012	Boehmer, Merle M. et al.	Barriers to pandemic influenza vaccination and uptake of seasonal influenza vaccine in the post-pandemic season in Germany	2012	Cross-sectional Telephone survey		Pandemic influenza	Germany	N = 13032, general population, 18+ years old	Overrepresentation of student-aged population	Gender, age, socioeconomic status, health professional, underlying chronic disease	Vaccination	Preventive	Reported	Pharmaceutical	Percentage and OR	Not stated
borjesson_perceptions_2014	Borjesson, Marcus and Enander, Ann	Perceptions and sociodemographic factors influencing vaccination uptake and precautionary behaviours in response to the A/H1N1 influenza in Sweden	2014	Cross-sectional Web/postal questionnaire		Pandemic influenza	Sweden	N = 1587, general population, 18–79 years old	Slight overrepresentation of women, older persons, and persons with a higher income	Gender, age, working status, income, education level, risk group status	Vaccination	Preventive	Reported	Pharmaceutical	Percentage and OR	Being female associated with higher vaccination rates, being younger associated with lower vaccination frequency
brien_neighborhood_2012	Brien, Stephanie et al.	Neighborhood Determinants of 2009 Pandemic A/H1N1 Influenza Vaccination in Montreal, Quebec, Canada	2012	Ecological Vaccination registry data		Pandemic influenza	Canada	N = 1842897, general population, aged 6 months and older	Proportionate to population	Gender, age, risk group status	Vaccination	Preventive	Actual	Pharmaceutical	Count and percentage	Females and children more likely to receive the vaccine
brown_self-reported_2010	Brown, Lawrence H. et al.	Self-reported anticipated compliance with physician advice to stay home during pandemic (H1N1) 2009: Results from the 2009 Queensland Social Survey	2010	Cross-sectional Interview Questionnaire		Pandemic influenza	Australia	N = 1292, general population, 18+ years old	Younger people (aged 18 - 34 years) were under-represented in the sample and older people (aged > 55 years) were overrepresented in the sample	Gender, age, education, employment, household income, marital status	Quarantine	Avoidant	Intended	Non-pharmaceutical	Percentage	Males were less likely to report anticipated compliance with stay home advice; increasing age was associated with increased anticipated compliance with stay at home advice
bults_perceived_2011	Bults, Marloes et al.	Perceived risk, anxiety, and behavioural responses of the general public during the early phase of the Influenza A (H1N1) pandemic in the Netherlands: results of three consecutive online surveys	2011	Longitudinal Online questionnaire		Pandemic influenza	The Netherlands	N = 1192, general population, 18+ years old	Respondents were older, more often of Dutch origin, and more often unemployed/retired than the Dutch population as a whole	Gender, age, ethnicity, education, employment status, marital status	Avoiding crowded places, practicing better hygiene (washing hands more frequently, using tissues when coughing or sneezing), avoiding persons with Influenza A (H1N1), wearing face mask, seeking medical advice with the onset of flu symptoms, taking antiviral medication, staying home from school or work, getting vaccinated with a new vaccine	Preventive, avoidant, management	Intended, reported	Both	Percentage and OR	Female gender univariately associated with higher intended behavioral response but not a significant predictor in multivariate analysis, older age predictor of stronger compliance in multivariate model
caille-brillet_predictors_2014	Caille-Brillet, Anne-Laure et al.	Predictors of influenza vaccination behaviors during and after the 2009 influenza pandemic in France	2014	Cross-sectional Telephone survey		Pandemic influenza	France	N = 1174, general population, 15+ years old	Proportionate to population	Gender, age, education, income, risk status	Vaccination	Preventive	Reported	Pharmaceutical	OR	Not stated
chan_determinants_2014	Chan, Ta-Chien et al.	Determinants of Receiving the Pandemic (H1N1) 2009 Vaccine and Intention to Receive the Seasonal Influenza Vaccine in Taiwan	2014	Cross-sectional Interview survey		Pandemic influenza	Taiwan	N = 1954, general population	Representative of population	Gender, age, education, working status	Vaccination	Preventive	Reported	Pharmaceutical	Count and percentage	No significant association for gender; significantly higher percentages of children and the elderly received vaccination than adults ages 19–35
chuang_social_2015	Chuang, Ying-Chih et al.	Social Capital and Health-Protective Behavior Intentions in an Influenza Pandemic	2015	Cross-sectional Interview survey		Pandemic influenza	Taiwan	N = 1745, general population, 20+ years old	Respondents excluded due to missing data were more likely to be female, elderly, have a lower level of education, come from the lowest or the highest income levels, live in urban areas, and have poor intentions of conducting health-protective behaviors	Gender, age, income, education, marital status, locality	Vaccination, face mask use, hand washing	Preventive	Intended	Both	Percentage and OR	Males more likely to have the intention to receive vaccination, but this relationship did not apply to the intention of hand washing and wearing a face mask
cirakoglu_investigation_2011	Cirakoglu, Okan Cem	The Investigation of Swine Influenza (H1N1) Pandemic Related Perceptions in terms of Anxiety and Avoidance Variables	2011	Cross-sectional Paper questionnaire	Voluntary sampling method of university students	Pandemic influenza	Turkey	N = 697, university students and non-students, ages 16-86	Oversample of student-aged population	Gender, age, student status	Public place avoidance, personal contact avoidance, and cognitive avoidance	Avoidant	Reported	Non-pharmaceutical	Mean score	Women had significantly higher mean scores than men on the personal contact component
condon_who_2010	Condon, Bradly John and Sinha, Tapen	Who is that masked person: The use of face masks on Mexico City public transportation during the Influenza A (H1N1) outbreak	2010	Cross-sectional Observational study	Observational method, not controlled sample	Pandemic influenza	Mexico	N = 5200, general population, metro travelers	Not specified, but likely not proportionate to population	Gender	Face mask use	Preventive	Actual	Non-pharmaceutical	Proportion	Usage among women was consistently higher than men
cowling_community_2010	Cowling, Benjamin J. et al.	Community Psychological and Behavioral Responses through the First Wave of the 2009 Influenza A(H1N1) Pandemic in Hong Kong	2010	Cross-sectional Telephone survey		Pandemic influenza	Hong Kong	N = 12965, general population, 18+ years old	Means and proportions of survey items were directly weighted by sex and age to the general population	Gender, age, education	Hand washing, hygiene behaviors, face mask use, social distancing	Preventive, avoidant	Reported	Non-pharmaceutical	OR	Female sex and older age generally associated with greater reported use of hygiene measures
decker_evaluation_2012	Decker, Jody F. and Slawson, Robin M.	An Evaluation of Behavioral Health Compliance and Microbial Risk Factors on Student Populations Within a High-Density Campus	2012	Cross-sectional Online survey	Voluntary sampling method of university students	Pandemic influenza	Canada	N = 656, graduate and undergraduate students, 17+ years old	Oversample of student-aged population	Gender, age	Vaccination, hygiene behavior	Preventive	Intended, reported	Both	Count	More females than males, especially in the youngest cohort, reported a change in their hygiene behavior
dezwart_monitoring_2010	de Zwart, Onno et al.	Monitoring of risk perceptions and correlates of precautionary behaviour related to human avian influenza during 2006-2007 in the Netherlands: results of seven consecutive surveys	2010	Cross-sectional Online survey		Pandemic influenza	The Netherlands	N = 3840, general population, 18-86 years old	Compared to the general Dutch population, people aged 45-59 years were somewhat overrepresented in the survey and people aged 60 years and older underrepresented	Gender, age, ethnicity, level of education	Not going to areas with AI, paying more attention to hygiene, vaccination, avoiding shaking hands, avoid gatherings of people	Preventive, avoidant	Reported	Both	Count and OR	Older respondents reported higher intentions to take preventive measures
durham_deriving_2012	Durham, David P. et al.	Deriving Behavior Model Parameters from Survey Data: Self-Protective Behavior Adoption During the 2009-2010 Influenza A(H1N1) Pandemic	2012	Cross-sectional Telephone survey		Pandemic influenza	USA	N = 293, general population	None noted	Gender, age, education	Vaccination, avoiding crowds	Preventive, avoidant	Intended, reported	Both	OR	Avoiding crowded places was significantly correlated with being female
eastwood_acceptance_2010	Eastwood, Keith et al.	Acceptance of pandemic (H1N1) 2009 influenza vaccination by the Australian public	2010	Cross-sectional Telephone interview		Pandemic influenza	Australia	N = 830, general population, 20+ years old	There were more women than men, and older age groups were moderately over-represented	Gender, age	Vaccination	Preventive	Intended	Pharmaceutical	Count and percentage	The multivariate logistic regression model indicated that men were more accepting of vaccination than women; the 20–40-years age group was 1.64 times more likely than those over 60 years of age to accept the vaccine
eastwood_knowledge_2009	Eastwood, Keith et al.	Knowledge about pandemic influenza and compliance with containment measures among Australians	2009	Cross-sectional Telephone interview		Pandemic influenza	Australia	N = 1166, general population, 18+ years old	There were more females than males and older age groups were moderately over-represented	Gender, age, education, employment, location	Quarantine	Avoidant	Intended	Non-pharmaceutical	Percentage and OR	Female gender positively associated with willingness to comply for both univariate and multivariate model
eastwood_responses_2010	Eastwood, Keith et al.	Responses to Pandemic (H1N1) 2009, Australia	2010	Cross-sectional Telephone interview		Pandemic influenza	Australia	N = 830, general population, 20+ years old	There were more women than men, and older age groups were moderately over-represented	Gender, age	Quarantine, avoiding public places or social gatherings, mask use	Preventive, avoidant	Intended	Non-pharmaceutical	OR	Women and those in the oldest age group were significantly more likely to agree to home quarantine
ferrante_surveillance_2011	Ferrante, Gianluigi et al.	Surveillance of perceptions, knowledge, attitudes and behaviors of the Italian adult population (18-69 years) during the 2009-2010 A/H1N1 influenza pandemic	2011	Cross-sectional Telephone interview		Pandemic influenza	Italy	N = 4047, general population, 18–69 years old	The proportion of interviews gathered in Southern Italy was lower than that observed in the 2009 PASSI pool	Gender, age, education, location	Vaccination	Preventive	Intended	Pharmaceutical	Percentage and OR	Males appeared mode inclined than females to want vaccination; Interviewed persons in the central age group (35–49 years) were less likely to want vaccination
galarce_socioeconomic_2011	Galarce, Ezequiel M. et al.	Socioeconomic status, demographics, beliefs and A(H1N1) vaccine uptake in the United States	2011	Cross-sectional Online survey		Pandemic influenza	USA	N = 1569, general population, 18+ years old	Participants from minority ethnic/racial groups and those living under the Federal Poverty Level were oversampled	Gender, age, race/ethnicity, education, location	Vaccination	Preventive	Reported	Pharmaceutical	Count and OR	Young adults (30–44 years old) and those with only high school degrees showed the lowest rates of vaccination
gilmour_h1n1_2010	Gilmour, H. and Hofmann, N.	H1N1 vaccination	2010	Cross-sectional Computer-assisted telephone interview		Pandemic influenza	Canada	N = 20855, general population, 12+ years of age	Used Canadian Community Health Survey (CCHS), a comprehensive public health survey administered by Canadian government	Gender, age, education, marital status, immigrant status, risk status, location	Vaccination	Preventive	Reported	Pharmaceutical	Count and percentage	Females were more likely than males to report having had an H1N1 flu shot
griffiths_influence_2010	Griffiths, S. M. et al.	Influence of country of study on student responsiveness to the H1N1 pandemic	2010	Cross-sectional Self-administered questionnaire	Questionnaire handed out in class and self-administered	Pandemic influenza	USA, Hong Kong, Singapore, Other countries	N = 359, local and foreign students attending an international summer school program	Oversample of student-aged population	Gender, age, residency	Hand washing, temperature recording, carrying safety pack, face mask use, Tamiflu consumption	Preventive, management	Reported	Both	OR	Male students were more likely to take the provided Tamiflu than female students
heo_risk_2013	Heo, Jung Yeon et al.	Risk Perception, Preventive Behaviors, and Vaccination Coverage in the Korean Population during the 2009-2010 Pandemic Influenza A (H1N1): Comparison between High-Risk Group and Non-High-Risk Group	2013	Cross-sectional Telephone survey		Pandemic influenza	Korea	N = 1650, general population, 19+ years old	None noted	Gender, age, education, income, risk status	Vaccination	Preventive	Reported	Pharmaceutical	Count and percentage	Being elderly (i.e. 65 years of age or older) was a predictive factors for pandemic influenza vaccination
horney_intent_2010	Horney, J. A. et al.	Intent to Receive Pandemic Influenza A (H1N1) Vaccine, Compliance with Social Distancing and Sources of Information in NC, 2009	2010	Cross-sectional Interview survey		Pandemic influenza	USA	N = 207, general population, 18-92 years old	Interviews conducted in two counties in NC; higher income and education levels than state average in one county, higher percentage of Hispanic residents than state in other county	Gender, age, employment, race/ethnicity	Vaccination	Preventive	Intended	Pharmaceutical	Count and percentage	Age and gender were not significantly associated with the respondent’s intention to receive pandemic H1N1 vaccine
huang_pandemic_2012	Huang, Jiun-Hau et al.	Pandemic influenza H1N1 vaccination intention: psychosocial determinants and implications from a national survey, Taiwan	2012	Cross-sectional Computer-assisted telephone interview survey		Pandemic influenza	Taiwan	N = 1079, general population, 15+ years old	None noted	Gender, age, education, marital status, employment status, household income, region of residence	Vaccination	Preventive	Intended	Pharmaceutical	Count and percentage	Males were significantly more likely than females to intend to get vaccinated; the elderly (65 years or older) and younger (15–17 years) participants were more likely than those aged 25–44 years to intend to receive vaccination
ibuka_dynamics_2010	Ibuka, Yoko et al.	The dynamics of risk perceptions and precautionary behavior in response to 2009 (H1N1) pandemic influenza	2010	Cross-sectional Online survey		Pandemic influenza	USA	N = 1290, general population, 18+ years old	The age and gender distribution of the respondents approximated that of the US adult population	Gender, age, household size	Vaccination, antiviral use, information seeking, cancelling travel plans, staying home from work, cancelling social plans	Preventive, avoidant, management	Intended, reported	Both	Percentage	A higher proportion of women showed interest in taking pharmaceutical interventions and engaged in information seeking activities than men; there was no significant sex difference in the proportion of respondents who took quarantine measures
kamate_public_2010	Kamate, Shivlingesh Krishnappa et al.	Public knowledge, attitude and behavioural changes in an Indian population during the Influenza A (H1N1) outbreak	2010	Cross-sectional Self-administered questionnaire	All samples taken from Udaipur, subjects randomly chosen at random times of day from different city zones (doesn't seem to be truly random sampling)	Pandemic influenza	India	N = 791, general population, 18+ years old	None noted	Gender, age, education, employment status	Cancelling or postponing social events, avoiding public transport, public place avoidance, hand washing, surface cleaning	Preventive, avoidant	Reported	Non-pharmaceutical	Mean score	Males engaged in one form or another of avoidance behaviors significantly more than females; respondents in age groups 18-29 years, 30-39 years, and 40-49 years differed significantly in behavioral response compared to respondents in age groups 50-59 years and over 60 years
kiviniemi_perceptions_2011	Kiviniemi, Marc T et al.	Perceptions of and willingness to engage in public health precautions to prevent 2009 H1N1 influenza transmission	2011	Cross-sectional Telephone survey	Samples taken from entire state of New York	Pandemic influenza	USA	N = 807, general population, 18+	Sampling weights used so that analysis reflected population as a whole	Gender, age, race, educational attainment, region	Hygiene behaviors, hand washing, hand sanitizer use, avoiding close contact, staying home, vaccination	Preventive, avoidant	Intended	Both	OR	Females significantly more likely to be willing to stay home than males; males significantly more likely to be willing to take up vaccine than females
kumar_social_2012	Kumar, Supriya et al.	The Social Ecological Model as a Framework for Determinants of 2009 H1N1 Influenza Vaccine Uptake in the United States	2012	Cross-sectional Web survey		Pandemic influenza	USA	N = 2079, general population, 18+ years old	Oversamples of African Americans and Hispanics	Gender, age, education, income, race/ethnicity	Vaccination	Preventive	Intended, Reported	Pharmaceutical	Count	Older participants were more likely to have gotten the vaccine adjusting for other demographics; other demographic characteristics were not related to having gotten the vaccine
lau_anticipated_2007	Lau, Joseph T. F. et al.	Anticipated and current preventive behaviors in response to an anticipated human-to-human H5N1 epidemic in the Hong Kong Chinese general population	2007	Cross-sectional Telephone survey		Pandemic influenza	Hong Kong	N = 503, general population, 18-60 years old	None noted	Gender, age, education	Face mask use, increasing handwashing frequency, avoiding eating poultry, seeing a doctor immediately when having a fever, making declarations border health checkpoints when traveling with ILI, quarantine compliance	Preventive, avoidant, management	Intended	Non-pharmaceutical	Percentage	Gender and educational differences were, in general, non-significant, whereas some significant age differences were noted
lau_avoidance_2010	Lau, Joseph T. F. et al.	Avoidance behaviors and negative psychological responses in the general population in the initial stage of the H1N1 pandemic in Hong Kong	2010	Cross-sectional Telephone interview		Pandemic influenza	Hong Kong	N = 999, general population, 18+ years old	Comparable to census data	Gender, age, education, marital status, employment status	Avoiding going out, avoiding visiting crowded places, avoiding visiting hospitals	Avoidant	Reported	Non-pharmaceutical	Percentage and OR	Females and older people were more likely than others to show avoidance behaviors
lau_factors_2010	Lau, Joseph T. F. et al.	Factors in association with acceptability of A/H1N1 vaccination during the influenza A/H1N1 pandemic phase in the Hong Kong general population	2010	Cross-sectional Telephone survey		Pandemic influenza	Hong Kong	N = 301, general population, 18-60 years old	None noted	Gender, age, education, marital status, employment status	Vaccination	Preventive	Intended	Pharmaceutical	Percentage and OR	Relationship between gender and vaccine uptake not significant
lau_impacts_2005	Lau, Joseph T. F. et al.	Impacts of SARS on health-seeking behaviors in general population in Hong Kong	2005	Cross-sectional Telephone survey		SARS	Hong Kong	N = 1603, general population, 18-60 years old	Comparable to census data	Gender, age, education, marital status, employment status	Seeking medical attention, compliance with physician advice, seeking health information, hygiene behavior, hand washing	Preventive, management	Reported	Non-pharmaceutical	Percentage	None stated with relevant behaviors
lau_monitoring_2003	Lau, Joseph T. F. et al.	Monitoring community responses to the SARS epidemic in Hong Kong: from day 10 to day 62	2003	Cross-sectional Telephone survey		SARS	Hong Kong	N = 1397, general population, 18-60 years old	None noted	Gender, age, education, marital status, employment status	Face mask use, hand washing, disinfecting home, avoiding crowded places, avoiding hospitals, avoiding public transit	Preventive, avoidant	Reported	Non-pharmaceutical	OR	Female respondents more likely to wear a mask and hand wash frequently; those who were older more likely to disinfect their home and avoid crowded places
lau_perceptions_2007	Lau, Joseph T. F. et al.	Perceptions related to human avian influenza and their associations with anticipated psychological and behavioral responses at the onset of outbreak in the Hong Kong Chinese general population	2007	Cross-sectional Telephone survey		Pandemic influenza	Hong Kong	N = 805, general population, 18-60 years old	None noted	Gender, age, education, marital status, employment status	Keeping children home from school, avoiding visiting hospitals, avoiding crowds, avoiding going out, reduce trips abroad	Avoidant	Intended	Non-pharmaceutical	Percentage and OR	Older respondents were more likely to anticipate practicing more avoidance behaviors
lau_prevalence_2010	Lau, Joseph T. F. et al.	Prevalence of preventive behaviors and associated factors during early phase of the H1N1 influenza epidemic	2010	Cross-sectional Telephone interview		Pandemic influenza	Hong Kong	N = 999, general population, 18+ years old	Comparable to census data	Gender, age, education, marital status, employment status	Face mask use, hand washing	Preventive	Reported	Non-pharmaceutical	Percentage and OR	Females and those of older age were more likely than others to be currently wearing face masks regularly in public areas and more likely to be washing hands more than ten times per day
lau_sars-related_2005	Lau, Joseph T. F. et al.	SARS-related perceptions in Hong Kong	2005	Cross-sectional Telephone survey		SARS	Hong Kong	N = 1681, general population, 18-60 years old	None noted	Gender, age, education, marital status, employment status, income	Mask use, avoiding crowded places, avoiding going to hospitals	Preventive, avoidant	Intended, reported	Non-pharmaceutical	Percentage	Females less likely to visit hospitals or visit mainland China
lee_novel_2012	Lee, Y. K. et al.	2009-2010 novel influenza A (H1N1) vaccination coverage in the Republic of Korea	2012	Ecological Korean immunization registry data		Pandemic influenza	Korea	N = 49773145, general population	Represents entire population	Gender, age, risk group status	Vaccination	Preventive	Actual	Pharmaceutical	Count and percentage	Vaccination coverage was slightly higher in women
leung_impact_2003	Leung, G. M. et al.	The impact of community psychological responses on outbreak control for severe acute respiratory syndrome in Hong Kong	2003	Cross-sectional Telephone survey		SARS	Hong Kong	N = 1115, general population, 18+ years old	Educational attainment different in sample than benchmark, but this was adjusted for in analysis	Gender, age, education, marital status, employment status, residence, income	Hand washing, hygiene behaviors, face mask use, avoiding touching possibly contaminated objects, using serving utensils during meals	Preventive	Reported	Non-pharmaceutical	OR	Younger, less educated males were least likely to adopt appropriate preventive measures in protecting themselves and others against SARS
leung_longitudinal_2005	Leung, G. M. et al.	Longitudinal assessment of community psychobehavioral responses during and after the 2003 outbreak of severe acute respiratory syndrome in Hong Kong	2005	Longitudinal Telephone survey		SARS	Hong Kong	N = 4481, general population, 18+ years old	Responses weighted on the basis of the latest figures from the Hong Kong Census and Statistics Department for age, sex, and education level	Gender, age, education	Hand washing, hygiene behaviors, face mask use, avoiding touching possibly contaminated objects, using serving utensils during meals	Preventive	Reported	Non-pharmaceutical	OR	Male respondents were consistently much less likely to adopt comprehensive precautionary measures against SARS; an inverted U-shaped relationship describes the association between age and adoption of precautionary measures
leung_tale_2004	Leung, G. M. et al.	A tale of two cities: Community psychobehavioral surveillance and related impact on outbreak control in Hong Kong and Singapore during the severe acute respiratory syndrome epidemic	2004	Cross-sectional Telephone survey		SARS	Hong Kong, Singapore	N = 1906, general population, 18+	Responses were weighted on the basis of the latest figures from the Hong Kong Census and Statistics Department and Singapore Department of Statistics for age, gender, and level of educational attainment	Gender, age, education	Hand washing, hygiene behaviors, face mask use, avoiding touching possibly contaminated objects, using serving utensils during meals	Preventive	Reported	Non-pharmaceutical	OR	Males were much less likely to adopt comprehensive precautionary measures against SARS; increasing age had a positive relationship with uptake of more precautionary measures in both cities, but the relationship was stronger in Singapore
liao_influence_2011	Liao, Q. Y. et al.	The Influence of Social-Cognitive Factors on Personal Hygiene Practices to Protect Against Influenzas: Using Modelling to Compare Avian A/H5N1 and 2009 Pandemic A/H1N1 Influenzas in Hong Kong	2011	Cross-sectional Telephone survey		Pandemic influenza	Hong Kong	N = 2776, general population, 18+ years old	Comparable to general population	Gender, age, education, marital status, birth place	Hygiene behaviors	Preventive	Reported	Non-pharmaceutical	Mean score	Personal hygiene practices were generally greater in females across the two surveys but were unassociated with age
liao_situational_2010	Liao, Qiuyan et al.	Situational Awareness and Health Protective Responses to Pandemic Influenza A (H1N1) in Hong Kong: A Cross-Sectional Study	2010	Cross-sectional Telephone interview		Pandemic influenza	Hong Kong	N = 1001, general population, 18+ years old	None noted	Gender, age, education, marital status, birth place	Hand washing, social distancing	Preventive, avoidant	Reported	Non-pharmaceutical	Mean score	Females were more likely to wash their hands and adopt social distancing behaviors; respondents of the older age group were more likely to wash their hands
lin_knowledge_2011	Lin, Yilan et al.	Knowledge, Attitudes and Practices (KAP) related to the Pandemic (H1N1) 2009 among Chinese General Population: a Telephone Survey	2011	Cross-sectional Telephone interview		Pandemic influenza	China	N = 10669, general population, 18-90 years old	None noted	Gender, age, occupation, education	Vaccination, hand washing, avoiding crowded places, avoiding people with ILI symptoms	Preventive, avoidant	Reported	Both	Percentage and OR	Females with higher educational level had higher perceived risk of infection and took more precautionary behaviors
mak_knowledge_2012	Mak, K. K. and Lai, C. M.	Knowledge, risk perceptions, and preventive precautions among Hong Kong students during the 2009 influenza A (H1N1) pandemic	2012	Cross-sectional Paper questionnaire	Convenience sample	Pandemic influenza	Hong Kong	N = 288, secondary school students, 14-18 years old	Oversample of student-aged population	Gender, age	Hand washing, hygiene behaviors, face mask use	Preventive	Reported	Non-pharmaceutical	Count, percentage, and OR	Adoption of 4-5 preventive precautions was significantly related to female sex
marshall_awareness_2012	Marshall, Helen et al.	Awareness, anxiety, compliance: Community perceptions and response to the threat and reality of an influenza pandemic	2012	Cross-sectional Telephone survey		Pandemic influenza	Australia	N = 3936, general population	None noted	Gender, age, educational level, and socioeconomic status	Staying home, mask use	Preventive, avoidant	Reported	Non-pharmaceutical	OR	Women were more likely than men to agree to stay home and wear a mask, as were older respondents
mas_communicating_2012	Mas, Francisco Soto et al.	Communicating H1N1 Risk to College Students: A Regional Cross-Sectional Survey Study	2012	Cross-sectional Paper survey		Pandemic influenza	USA	N = 483, university students, 18+ years old	Oversample of student-aged population	Gender, age, academic level	Hand washing, hygiene behaviors, vaccination	Preventive	Intended, reported	Both	Mean score	Female and older participants scored higher on both behavior and behavioral intention
miao_prevalence_2012	Miao, Yen-Yu and Huang, Jiun-Hau	Prevalence and associated psychosocial factors of increased hand hygiene practice during the influenza A/H1N1 pandemic: findings and prevention implications from a national survey in Taiwan	2012	Cross-sectional Telephone survey		Pandemic influenza	Taiwan	N = 1079, general population, 15+ years old	Comparable to census data	Gender, age, employment status, education, marital status, location, income	Hand washing	Preventive	Reported	Non-pharmaceutical	Count and percentage	Females and people who were aged 55–64 appeared to have higher prevalence of increased hand hygiene practice than their respective counterparts
park_perceptions_2010	Park, Jae-Hyun et al.	Perceptions and behaviors related to hand hygiene for the prevention of H1N1 influenza transmission among Korean university students during the peak pandemic period	2010	Cross-sectional Paper questionnaire	Convenience sample, self-administered	Pandemic influenza	Korea	N = 942, university students, 18+ years old	Survey population reflects university population, which has more men than women in population	Gender, age	Hand washing	Preventive	Reported	Non-pharmaceutical	OR	Men reported washing their hands less frequently than women
peng_chinese_2013	Peng, Y. et al.	Chinese urban-rural disparity in pandemic (H1N1) 2009 vaccination coverage rate and associated determinants: a cross-sectional telephone survey	2013	Cross-sectional Telephone interview		Pandemic influenza	China	N = 10669, general population, 18+ years old	None noted	Gender, age, occupation, education	Vaccination	Preventive	Reported	Pharmaceutical	Count	Significant gender relationship not noted; age associated with A/H1N1 vaccine uptake
podlesek_some_2011	Podlesek, Anja et al.	Some factors affecting the decision on non-mandatory vaccination in an influenza pandemic: comparison of pandemic (H1N1) and seasonal influenza vaccination	2011	Cross-sectional Online survey	Survey had to be terminated before completion because of potential conflict of interest	Pandemic influenza	Slovenia	N = 1383, general population, 18+ years old	Younger people, females and more highly educated people were overrepresented in our sample	Gender, age, employment, residence	Vaccination	Preventive	Reported	Pharmaceutical	Count	The vaccination rate was higher in males and older people
prati_compliance_2011	Prati, Gabriele et al.	Compliance with recommendations for pandemic influenza H1N1 2009: The role of trust and personal beliefs	2011	Cross-sectional Computer-assisted telephone survey		Pandemic influenza	Italy	N = 1010, general population, 18+ years old	None noted	Gender, age, parental status, work status, region of residence	Cleaning/disinfecting objects, hand washing, hygiene behaviors, social distancing, vaccination	Preventive, avoidant	Reported	Both	OR	Respondents who were women were more likely to clean objects, to wash hands and to use tissues when sneezing; none of the socio-demographic variables was related to vaccine acceptance
quah_crisis_2004	Quah, S. R. and Hin-Peng, L.	Crisis prevention and management during SARS outbreak, Singapore	2004	Cross-sectional Telephone interview		SARS	Singapore	N = 1202, general population, 21+ years old	None noted	Gender, age, ethnicity, education	Hand washing, hygiene behaviors, face mask use, avoiding touching possibly contaminated objects, using serving utensils during meals	Preventive	Reported	Non-pharmaceutical	OR	Women were more inclined than men to take preventive measures
quinn_public_2009	Quinn, S. C. et al.	Public willingness to take a vaccine or drug under emergency use authorization during the 2009 H1N1 pandemic	2009	Cross-sectional Online survey		Pandemic influenza	USA	N = 1543, general population, 18+ years old	Oversamples of African Americans and Spanish speaking Hispanics	Gender, age, race/ethnicity, income, education	Vaccination, antiviral use	Preventive	Intended	Pharmaceutical	Percentage and OR	None stated for relevant demographics
ramsey_college_2011	Ramsey, M. A. and Marczinski, C. A.	College students' perceptions of H1N1 flu risk and attitudes toward vaccination	2011	Cross-sectional Online survey	Participants recruited from an introductory psychology course	Pandemic influenza	USA	N = 514, university students, 18-48 years old	Oversample of student-aged population	Gender, age, risk status	Vaccination	Preventive	Intended	Pharmaceutical	Count and percentage	None stated for relevant demographics
raude_2009_2010	Raude, Jocelyn et al.	The 2009 pandemic H1N1 influenza vaccination in France: who accepted to receive the vaccine and why?	2010	Cross-sectional Telephone survey		Pandemic influenza	France	N = 1003, general population, 16+ years old	Proportionate to population	Gender, age, occupation, education, income, risk status	Vaccination	Preventive	Reported	Pharmaceutical	Count and percentage	Vaccine rate significantly higher among men
renner_predicting_2012	Renner, Britta and Reuter, Tabea	Predicting vaccination using numerical and affective risk perceptions: The case of A/H1N1 influenza	2012	Longitudinal Online survey		Pandemic influenza	Germany	N = 397, general population, 18-80 years old	Compared with German population data, the sample was four years younger, better educated, and comprised of more females; moreover, in the sample, the employment rate and the rate of participants in education was higher and the retired rate lower	Gender, age, education	Vaccination	Preventive	Reported	Pharmaceutical	Count and percentage	Participants under 25 years of age were less likely to get vaccinated than those over; no differences in vaccination status in dependence of gender were observed
ronnerstrand_social_2013	Ronnerstrand, Bjorn	Social capital and immunisation against the 2009 A(H1N1) pandemic in Sweden	2013	Cross-sectional Postal survey		Pandemic influenza	Sweden	N = 2130, general population, 16-85 years old	The survey respondents represent the Swedish population quite well	Gender, age, education	Vaccination	Preventive	Intended	Pharmaceutical	Percentage and OR	There was no significant difference in vaccination intent between men and women; intention to accept vaccination was significantly higher among elderly people
rubin_impact_2010	Rubin, G. J. et al.	The impact of communications about swine flu (influenza A H1N1v) on public responses to the outbreak: results from 36 national telephone surveys in the UK	2010	Cross-sectional Telephone survey		Pandemic influenza	United Kingdom	N = 5419, general population, 16+ years old	None noted	Gender, age, ethnicity, social grade	Vaccination, carrying tissues, purchasing hand sanitizer, avoiding public transport, visiting a GP or hospital or phoning medical line for flu-related reasons	Preventive, avoidant, management	Intended, reported	Both	Count, percentage, and OR	Women were more likely to carry tissues and have bought sanitizing hand gel, those aged 25–34 or 35–54 were less likely than those aged 65 or more to carry tissues
rubin_public_2009	Rubin, G. et al.	Public perceptions, anxiety, and behaviour change in relation to the swine flu outbreak: cross sectional telephone survey	2009	Cross-sectional Telephone survey		Pandemic influenza	United Kingdom	N = 997, general population, 18+ years old	Representative of population	Gender, age, work status, region, and social grade	Avoiding risky places or activities, cleaning/disinfecting surfaces, hand washing, discussing with a friend or family member what to do if either person caught swine flu	Preventive, avoidant	Reported	Non-pharmaceutical	Count, percentage, and OR	Women and people aged 18 to 24 were significantly more likely to follow recommended behaviors
rukmanee_knowledge_2014	Rukmanee, N. et al.	Knowledge, attitudes and practices (kap) regarding influenza A (H1N1) among a population living along Thai-Myanmar border, Ratchaburi Province, Thailand	2014	Cross-sectional Interview survey		Pandemic influenza	Thailand	N = 110, general population, 18-75 years old	Greater than 50% of respondents were uneducated and most had a low family income	Gender, age employment, marital status, race, religion, education, family income	Various practices to prevent influenza A (not specified)	Preventive	Reported	Non-pharmaceutical	Mean score	None stated for relevant demographics
santibanez_socio-demographic_2013	Santibanez, Tammy A. et al.	Socio-demographic differences in opinions about 2009 pandemic influenza A (H1N1) and seasonal influenza vaccination and disease among adults during the 2009-2010 influenza season	2013	Ecological 2009 National H1N1 Flu Survey		Pandemic influenza	USA	N = 55850, general population, 18+ years old	None noted	Gender, age, race⁄ethnicity, income⁄poverty status, education level	Vaccination	Preventive	Reported	Pharmaceutical	Percentage	None stated for relevant demographics
schwarzinger_low_2010	Schwarzinger, Michael et al.	Low Acceptability of A/H1N1 Pandemic Vaccination in French Adult Population: Did Public Health Policy Fuel Public Dissonance?	2010	Cross-sectional Online survey		Pandemic influenza	France	N = 2253, general population, 18-64 years old	Comparable to census data	Gender, age, education, social grade, region	Vaccination	Preventive	Intended, reported	Pharmaceutical	Count and percentage	Male sex and older age associated with higher willingness to receive vaccination
seale_why_2010	Seale, Holly et al.	Why do I need it? I am not at risk! Public perceptions towards the pandemic (H1N1) 2009 vaccine	2010	Cross-sectional Interview survey	Adult participants randomly approached at malls and shopping centers	Pandemic influenza	Australia	N = 627, general population, 18+ years old	Compared to Sydney residents, respondents were younger and more likely to be university educated	Gender, age, education, ethnic background, employment status	Vaccination	Preventive	Intended	Pharmaceutical	Count, percentage, and OR	No association between gender and intention to receive the H1N1 vaccine; participants aged 18-24 years were 1.8 times more likely to indicate an intention to receive the pandemic H1N1 2009 influenza vaccine compared to older age groups
setbon_public_2011	Setbon, Michel et al.	The public's preventive strategies in response to the pandemic influenza A/H1N1 in France: Distribution and determinants	2011	Cross-sectional Telephone survey		Pandemic influenza	France	N = 1003, general population, 15+ years old	Representative sample	Gender, age, education, health status	Hand washing, hand sanitizer use, vaccination, avoiding crowded places, avoiding public transportation, face mask use, staying home from work	Preventive, avoidant	Reported	Both	Count, percentage, and OR	Older age is a predictive factor to likelihood of pandemic influenza vaccination intention
smith_predicting_2009	Smith, Bruce W. et al.	Predicting the anticipated emotional and behavioral responses to an avian flu outbreak	2009	Cross-sectional Paper survey		Pandemic influenza	USA	N = 289, undergraduate students, 18-55 years old	Oversample of student-aged population	Gender, age, annual income, ethnicity	Avoiding crowds and hospitals, avoiding leaving your residence, staying home from school	Avoidant	Intended	Non-pharmaceutical	Mean score	Avoidance was related to older age
steelfisher_adoption_2015	SteelFisher, Gillian K. et al.	Adoption of preventive behaviors in response to the 2009 H1N1 influenza pandemic: a multiethnic perspective	2015	Cross-sectional Telephone poll		Pandemic influenza	USA	N = 2355, general population, 18+ years old	Oversamples of African American, Hispanic, Asian, and American Indian/Alaska Native	Gender, age, education, race/ethnicity	Hygiene behaviors, social distancing behaviors, healthcare-related behaviors	Preventive, avoidant, management	Reported	Both	OR	Gender and age were significant in the final models for a majority of behaviors
suresh_factors_2011	Suresh, P. S. et al.	Factors associated with 2009 pandemic influenza A (H1N1) vaccination acceptance among university students from India during the post-pandemic phase	2011	Cross-sectional Paper questionnaire	Self-administered questionnaire	Pandemic influenza	India	N = 802, university students	Oversample of student-aged population	Gender and field of study	Vaccination	Preventive	Intended, reported	Pharmaceutical	Count and percentage	Non-compliance was higher among menthan women in the group
sypsa_public_2009	Sypsa, V. et al.	Public perceptions in relation to intention to receive pandemic influenza vaccination in a random population sample: Evidence from a cross-sectional telephone survey	2009	Cross-sectional Telephone survey		Pandemic influenza	Greece	N = 1000, general population, 15+ years old	None noted	Gender, age, education, location, risk status	Vaccination	Preventive	Intended	Pharmaceutical	Count, percentage, and OR	Respondents who did not intend to get vaccinated were more often found among females versus males and among individuals aged 30-64 years
taglioni_influenza_2013	Taglioni, Francois et al.	The influenza A (H1N1) pandemic in Reunion Island: knowledge, perceived risk and precautionary behaviour	2013	Cross-sectional Telephone survey	Household survey: if there were a senior couple in the household, the reference person was always the male parent and if there was no couple in the household, the reference person was the oldest non-dependent (male or female) person	Pandemic influenza	Reunion Island	N = 725, general population, 18+ years old		Gender, age, educational level	Hand washing, face mask use, avoiding crowds, avoiding public transport, vaccination, keeping children home from school	Preventive, avoidant	Reported	Both	Percentage and OR	Being female was a significant factor contributing to taking precautions against influenza
tang_factors_2004	Tang, C. S. K. and Wong, C. Y.	Factors influencing the wearing of facemasks to prevent the severe acute respiratory syndrome among adult Chinese in Hong Kong	2004	Cross-sectional Telephone survey		SARS	Hong Kong	N = 1329, general population, 19+ years old	Compared to the 2001 Hong Kong population census data, the present sample included more women as well as individuals with university education and higher monthly personal income	Gender, age, education, marital status, employment status, income	Face mask use	Preventive	Reported	Non-pharmaceutical	Count, percentage, and OR	Women and the 50–59 age group were more likely to wear face masks
tang_outbreak_2003	Tang, C. S. K. and Wong, C. Y.	An outbreak of the severe acute respiratory syndrome: Predictors of health behaviors and effect of community prevention measures in Hong Kong, China	2003	Cross-sectional Telephone interview survey		SARS	Hong Kong	N = 1002, general population, 18+ years old	None noted	Gender, age, education, income, employment status	Hygiene behaviors, developing a healthy lifestyle, ensuring good ventilation, face mask use	Preventive	Reported	Non-pharmaceutical	Count and percentage	Not stated
timpka_intentions_2014	Timpka, Toomas et al.	Intentions to Perform Non-Pharmaceutical Protective Behaviors during Influenza Outbreaks in Sweden: A Cross-Sectional Study following a Mass Vaccination Campaign	2014	Cross-sectional Combined telephone and questionnaire survey		Pandemic influenza	Sweden	N = 443, general population, 20-90 years old	While elderly individuals were overrepresented in our data, the impact of this deviation from the reference population was of a small magnitude	Gender, age, education, employment	Staying home, avoiding public transit, hand washing	Preventive, avoidant	Intended	Non-pharmaceutical	OR	Planning to use handwash was strongly associated with female gender; engaging in hand washing after touching common objects was associated with female gender and age; men were more inclined to stay home without being ill during influenza outbreaks
vanderweerd_monitoring_2011	van der Weerd, Willemien et al.	Monitoring the level of government trust, risk perception and intention of the general public to adopt protective measures during the influenza A (H1N1) pandemic in the Netherlands	2011	Cross-sectional Telephone survey		Pandemic influenza	The Netherlands	N = 8060, general population,	Because the study population was not comparable to the actual Dutch population, data were weighted for sex, age, education, family composition, and Nielsen region, in order to correct for differential non-response	Gender, age, educational level, family composition	Hygiene behaviors, vaccination, other	Preventive	Intended	Both	OR	Women’s intention to adopt protective measures was higher than men’s, and this increased with age
vaux_influenza_2011	Vaux, S. et al.	Influenza vaccination coverage against seasonal and pandemic influenza and their determinants in France: a cross-sectional survey	2011	Cross-sectional Telephone survey		Pandemic influenza	France	N = 10091, general population	None noted	Gender, age, employment, risk status	Vaccination	Preventive	Reported	Pharmaceutical	Percentage	Belonging to the 0-4 years age-group or to the 30-64 years age-group was predictive of greater vaccination uptake after multivariate analyses
velan_major_2011	Velan, B. et al.	Major motives in non-acceptance of A/H1N1 flu vaccination: The weight of rational assessment	2011	Cross-sectional Telephone survey		Pandemic influenza	Israel	N = 501, general population, 18+ years old	None noted	Gender, age, income, education and ethnicity	Vaccination	Preventive	Reported	Pharmaceutical	Count and percentage	The representation of males among vaccinees is significantly higher than that of females, and the representation of the younger age group (18–39) is significantly lower
victor_factors_2014	Victor, Janaina Fonseca et al.	Factors associated with vaccination against Influenza A (H1N1) in the elderly	2014	Cross-sectional Interview survey		Pandemic influenza	Brazil	N = 286, the elderly, 60+ years old	None noted	Gender, age, education, marital status, occupation, income, risk status	Vaccination	Preventive	Reported	Pharmaceutical	Count and percentage	Female gender associated with higher rates of vaccine uptake; age group 60-65 years associated with lower rates of vaccine uptake
walter_monitoring_2011	Walter, Dietmar et al.	Monitoring pandemic influenza A(H1N1) vaccination coverage in Germany 2009/10-Results from thirteen consecutive cross-sectional surveys	2011	Cross-sectional Computer-assisted telephone interview		Pandemic influenza	Germany	N = 13010, general population, 14-93 years old	None noted	Gender, age, occupation, education, residency	Vaccination	Preventive	Reported	Pharmaceutical	Percentage and OR	Men had higher vaccination coverage than women; vaccination coverage increased with age
wong_factors_2010	Wong, L. P. and Sam, I. C.	Factors influencing the uptake of 2009 H1N1 influenza vaccine in a multiethnic Asian population	2010	Cross-sectional Computer-assisted telephone interview		Pandemic influenza	Malaysia	N = 1025, general population, 18-64 years old	None noted	Gender, age, marital status, ethnicity, education, occupation, income, locality, risk status	Vaccination	Preventive	Intended	Pharmaceutical	Percentage	Univariate analysis showed that intention to be vaccinated against 2009 H1N1 influenza differ across age groups, with those 40-59 years old least likely to accept vaccination
yi_predictors_2011	Yi, Siyan et al.	Predictors of the Uptake of A (H1N1) Influenza Vaccine: Findings from a Population-Based Longitudinal Study in Tokyo	2011	Longitudinal Self-administered questionnaire		Pandemic influenza	Japan	N = 428, general population, 18-65 years old	None noted	Gender, age, marital status, employment status, education, income, risk status	Vaccination	Preventive	Reported	Pharmaceutical	Count and percentage	None stated for relevant demographics
zijtregtop_which_2009	Zijtregtop, E. A. M. et al.	Which factors are important in adults' uptake of a (pre)pandemic influenza vaccine?	2009	Cross-sectional Self-administered questionnaire		Pandemic influenza	The Netherlands	N = 508, general population, 18-94 years old	The baseline characteristics of the study group were not substantially different from the Dutch adult population as a whole, except for highest educational level	Gender, age, country of birth, living situation, education, chronic illness status	Vaccination	Preventive	Intended	Pharmaceutical	Count, percentage, and OR	Female gender significantly associated with the negative intention to get a pandemic influenza vaccination

## Sheet: Quantitative_study_traits
This spreadsheet houses moderator information and quantitative data on all articles ultimately included in the statistical meta-analysis based on full text screening.
Bibtex key	Data code	Author(s)	Study	Year	Country	Continent (1=NA, 2=SA, 3=AF, 4=AU, 5=EU, 6=EA, 7=AS 8=MU)	Culture (Multiple = 0, Western = 1, Eastern = 2)	Behavior addressed	Behavior Category	Behavior Type (Intended, Reported, Actual)	Mean, median, or mode participant age	Overall percent adopting or increasing behavior	0 = non-pharmaceutical, 1 = pharmaceutical, 2 = mixed	Females adopting/increasing behavior	Females NOT adopting/increasing behavior	Males adopting/increasing behavior	Males NOT adopting/increasing behavior	Percent females adopting/increasing behavior	Percent males adopting/increasing behavior	Total females	Total males	N	Calculated Odds Ratio	ln(OR)	SE of ln(OR)	Reported Odds Ratio	Reported Odds Ratio Lower 95% CI	Reported Odds Ratio Upper 95% CI	d (95% CI)	v_d	Data used (1 = count, 2 = percentage, 3 = proportion, 4 = M OR, 5 = F OR, 6 = mean score, 7 = calculation of weighted avg)	Original calculation (1 = OR, 2 = d)
aguero_adoption_2011	aguero_adoption_2011_0a	Aguero, F. et al.	Adoption of preventive measures during and after the 2009 influenza A (H1N1) virus pandemic peak in Spain	2011	Spain	5	1	Respiratory hygiene and/or hand washing more frequently	Preventive	Reported	NR	69.5	0	610	213	521	283			823	804	1627	1.5556	0.441864	0.108569	1.6	1.3	1.9			1	1
aguero_adoption_2011	aguero_adoption_2011_0b	Aguero, F. et al.	Adoption of preventive measures during and after the 2009 influenza A (H1N1) virus pandemic peak in Spain	2011	Spain	5	1	Avoiding people with influenza and/or any of the following: avoiding crowds, avoiding health facilities, avoiding public transport	Avoidant	Reported	NR	23.9	0	211	612	178	626			823	804	1627	1.21251	0.192693	0.116571	1.2	0.9	1.5			1	1
aguero_adoption_2011	aguero_adoption_2011_0mean	Aguero, F. et al.	Adoption of preventive measures during and after the 2009 influenza A (H1N1) virus pandemic peak in Spain	2011	Spain	5	1	Respiratory hygiene and/or hand washing more frequently, avoiding people with influenza and/or avoiding crowds, avoiding health facilities, avoiding public transport	Preventive, avoidant	Reported	NR	46.7	0							823	804	1627		0.326166	0.0793805						7	1
akan_knowledge_2010	akan_knowledge_2010	Akan, Hulya et al.	Knowledge and attitudes of university students toward pandemic influenza: a cross-sectional study from Turkey	2010	Turkey	6	1	Vaccination	Preventive	Intended	Mean 20.58 (SD = 2.9)	7.2	1	16	215	13	158			231	171	402	0.904472	-0.100404	0.387819						1	1
al-mohrej_saudi_2016	al-mohrej_saudi_2016	Al-Mohrej, O. A. et al.	Is the Saudi public aware of Middle East respiratory syndrome?	2016	Saudi Arabia	7	2	Avoiding crowds, avoiding hospitals, hand washing, face mask use	Preventive, avoidant	Reported	NR	NR	0							596	553	1149	1.3597	0.3073	0.1072				0.1694 (0.0535, 0.2853)	0.0035	6	2
ashbaugh_decision_2013	ashbaugh_decision_2013	Ashbaugh, Andrea R. et al.	The Decision to Vaccinate or Not during the H1N1 Pandemic: Selecting the Lesser of Two Evils?	2013	Canada	1	1	Vaccination	Preventive	Intended, reported	Mean 35 (Range 18-65)	40.1	1	238	306	89	131			544	220	764	1.14482	0.135247	0.162294						1	1
barr_pandemic_2008	barr_pandemic_2008_0a	Barr, M. et al.	Pandemic influenza in Australia: Using telephone surveys to measure perceptions of threat and willingness to comply	2008	Australia	4	1	Isolation	Avoidant	Intended	NR	70.1	0	740.352	283.648	719.817	337.183	72.3	68.1	1024	1057	2081	1.22265	0.201021	0.0960791						2	1
barr_pandemic_2008	barr_pandemic_2008_0b	Barr, M. et al.	Pandemic influenza in Australia: Using telephone surveys to measure perceptions of threat and willingness to comply	2008	Australia	4	1	Face mask use	Preventive	Intended	NR	59.9	0	618.496	405.504	627.858	429.142	60.4	59.4	1024	1057	2081	1.04251	0.0416338	0.0894754						2	1
barr_pandemic_2008	barr_pandemic_2008_0mean	Barr, M. et al.	Pandemic influenza in Australia: Using telephone surveys to measure perceptions of threat and willingness to comply	2008	Australia	4	1	Isolation, face mask use	Preventive, avoidant	Intended	NR	65	0							1024	1057	2081		0.11572	0.0654458						7	1
barr_pandemic_2008	barr_pandemic_2008_1	Barr, M. et al.	Pandemic influenza in Australia: Using telephone surveys to measure perceptions of threat and willingness to comply	2008	Australia	4	1	Vaccination	Preventive	Intended	NR	75.4	1	763.904	260.096	805.434	251.566	74.6	76.2	1024	1057	2081	0.917333	-0.0862845	0.101835						2	1
barr_pandemic_2008	barr_pandemic_2008_2all	Barr, M. et al.	Pandemic influenza in Australia: Using telephone surveys to measure perceptions of threat and willingness to comply	2008	Australia	4	1	Vaccination, isolation, face mask use	Preventive, avoidant	Intended	NR	47.7	2	481.28	542.72	510.531	546.469	47	48.3	1024	1057	2081	0.949217	-0.0521181	0.0878011						2	1
boehmer_barriers_2012	boehmer_barriers_2012	Boehmer, Merle M. et al.	Barriers to pandemic influenza vaccination and uptake of seasonal influenza vaccine in the post-pandemic season in Germany	2012	Germany	5	1	Vaccination	Preventive	Reported	Median 48	8.8	1	524.94	6205.06	623.898	5678.1	7.8	9.9	6730	6302	13032	0.769934	-0.261451	0.0620087	0.775194	0.6897	0.8772			5	1
borjesson_perceptions_2014	borjesson_perceptions_2014	Borjesson, Marcus and Enander, Ann	Perceptions and sociodemographic factors influencing vaccination uptake and precautionary behaviours in response to the A/H1N1 influenza in Sweden	2014	Sweden	5	1	Vaccination	Preventive	Reported	Mean 50.2	62.6	1					67.2	57.2	863	724	1587		0.625938	0.148719	1.87	1.39	2.49			4	1
brien_neighborhood_2012	brien_neighborhood_2012	Brien, Stephanie et al.	Neighborhood Determinants of 2009 Pandemic A/H1N1 Influenza Vaccination in Montreal, Quebec, Canada	2012	Canada	1	1	Vaccination	Preventive	Actual	NR	49.9	1	501300	455042	417473	469082			956342	886555	1842897	1.23785	0.213373	0.0029529						1	1
brown_self-reported_2010	brown_self-reported_2010	Brown, Lawrence H. et al.	Self-reported anticipated compliance with physician advice to stay home during pandemic (H1N1) 2009: Results from the 2009 Queensland Social Survey	2010	Australia	4	1	Isolation	Avoidant	Intended	NR	95.8	0	623.067	19.933	614.603	34.397	96.9	94.7	643	649	1292	1.7494	0.55927	0.28718						2	1
bults_perceived_2011	bults_perceived_2011_2a	Bults, Marloes et al.	Perceived risk, anxiety, and behavioural responses of the general public during the early phase of the Influenza A (H1N1) pandemic in the Netherlands: results of three consecutive online surveys	2011	The Netherlands	5	1	Avoiding crowded places, practicing better hygiene (washing hands more frequently, using tissues when coughing or sneezing), avoiding persons with Influenza A (H1N1), wearing face mask, seeking medical advice with the onset of flu symptoms, taking antiviral medication, staying home from school or work, getting vaccinated with a new vaccine	Preventive, avoidant, management	Reported	51	39.1	2	185.92	262.08	179.334	306.666	41.5	36.9	448	486	934	1.2131	0.193176	0.134281	1.21	0.93	1.58			2	1
bults_perceived_2011	bults_perceived_2011_2b	Bults, Marloes et al.	Perceived risk, anxiety, and behavioural responses of the general public during the early phase of the Influenza A (H1N1) pandemic in the Netherlands: results of three consecutive online surveys	2011	The Netherlands	5	1	Avoiding crowded places, practicing better hygiene (washing hands more frequently, using tissues when coughing or sneezing), avoiding persons with Influenza A (H1N1), wearing face mask, seeking medical advice with the onset of flu symptoms, taking antiviral medication, staying home from school or work, getting vaccinated with a new vaccine	Preventive, avoidant, management	Intended	51	49	2	237.44	210.56	220.158	265.842	53	45.3	448	486	934	1.36166	0.308701	0.131395	1.36	1.05	1.76			2	1
bults_perceived_2011	bults_perceived_2011_2mean	Bults, Marloes et al.	Perceived risk, anxiety, and behavioural responses of the general public during the early phase of the Influenza A (H1N1) pandemic in the Netherlands: results of three consecutive online surveys	2011	The Netherlands	5	1	Avoiding crowded places, practicing better hygiene (washing hands more frequently, using tissues when coughing or sneezing), avoiding persons with Influenza A (H1N1), wearing face mask, seeking medical advice with the onset of flu symptoms, taking antiviral medication, staying home from school or work, getting vaccinated with a new vaccine	Preventive, avoidant, management	Intended, reported	51	44	2							448	486	934		0.252208	0.0938905						7	1
caille-brillet_predictors_2014	caille-brillet_predictors_2014	Caille-Brillet, Anne-Laure et al.	Predictors of influenza vaccination behaviors during and after the 2009 influenza pandemic in France	2014	France	5	1	Vaccination	Preventive	Reported	NR	27.4	1							615	560	1174		0.301104	0.179265	1.35135	0.95238	1.92308			5	1
chan_determinants_2014	chan_determinants_2014	Chan, Ta-Chien et al.	Determinants of Receiving the Pandemic (H1N1) 2009 Vaccine and Intention to Receive the Seasonal Influenza Vaccine in Taiwan	2014	Taiwan	7	2	Vaccination	Preventive	Reported	NR	28	1	265	694	283	712			959	995	1954	0.960683	-0.0401111	0.10076						1	1
chuang_social_2015	chuang_social_2015_0a	Chuang, Ying-Chih et al.	Social Capital and Health-Protective Behavior Intentions in an Influenza Pandemic	2015	Taiwan	7	2	Face mask use	Preventive	Intended	NR	91.6	0	777.622	56.3784	821.449	89.5513	93.24	90.17	834	911	1745	1.50365	0.407896	0.177221	1.49254	1.06383	2.12766			5	1
chuang_social_2015	chuang_social_2015_0b	Chuang, Ying-Chih et al.	Social Capital and Health-Protective Behavior Intentions in an Influenza Pandemic	2015	Taiwan	7	2	Hand washing	Preventive	Intended	NR	94.4	0	792.717	41.283	854.336	56.6642	95.05	93.78	834	911	1745	1.27358	0.241834	0.210482	1.28205	0.840336	1.92308			5	1
chuang_social_2015	chuang_social_2015_0mean	Chuang, Ying-Chih et al.	Social Capital and Health-Protective Behavior Intentions in an Influenza Pandemic	2015	Taiwan	7	2	Face mask use, hand washing	Preventive	Intended	NR	93	0							834	911	1745		0.339459	0.135484						7	1
chuang_social_2015	chuang_social_2015_1	Chuang, Ying-Chih et al.	Social Capital and Health-Protective Behavior Intentions in an Influenza Pandemic	2015	Taiwan	7	2	Vaccination	Preventive	Intended	NR	78.8	1	629.753	204.247	744.925	166.075	75.51	81.77	834	911	1745	0.687398	-0.374842	0.117676	0.689655	0.546448	0.862069			5	1
chuang_social_2015	chuang_social_2015_2mean	Chuang, Ying-Chih et al.	Social Capital and Health-Protective Behavior Intentions in an Influenza Pandemic	2015	Taiwan	7	2	Face mask use, hand washing, vaccination	Preventive	Intended	NR	88.3	2							834	911	1745		-0.0644452	0.0877525						7	1
cirakoglu_investigation_2011	cirakoglu_investigation_2011_0a	Cirakoglu, Okan Cem	The Investigation of Swine Influenza (H1N1) Pandemic Related Perceptions in terms of Anxiety and Avoidance Variables	2011	Turkey	6	1	Personal contact avoidance	Avoidant	Reported	Mean 27.59 (SD = 1.46)	N/A	0							379	318	697		0.527634	0.138672				0.29 (0.14, 0.44)	0.0058	6	2
cirakoglu_investigation_2011	cirakoglu_investigation_2011_0b	Cirakoglu, Okan Cem	The Investigation of Swine Influenza (H1N1) Pandemic Related Perceptions in terms of Anxiety and Avoidance Variables	2011	Turkey	6	1	Public place avoidance	Avoidant	Reported	Mean 27.59 (SD = 1.46)	N/A	0							379	318	697		-0.023398	0.137932				-0.01 (-0.16, 0.13)	0.0058	6	2
cirakoglu_investigation_2011	cirakoglu_investigation_2011_0mean	Cirakoglu, Okan Cem	The Investigation of Swine Influenza (H1N1) Pandemic Related Perceptions in terms of Anxiety and Avoidance Variables	2011	Turkey	6	1	Personal contact avoidance and public place avoidance	Avoidant	Reported	Mean 27.59 (SD = 1.46)	N/A	0							379	318	697		0.250643	0.0977934						7	2
condon_who_2010	condon_who_2010	Condon, Bradly John and Sinha, Tapen	Who is that masked person: The use of face masks on Mexico City public transportation during the Influenza A (H1N1) outbreak	2010	Mexico	1	1	Face mask use	Preventive	Actual	NR	36.5	0	834	1183	1066	2117			2017	3183	5200	1.40005	0.336511	0.0587776						3	1
cowling_community_2010	cowling_community_2010_0a	Cowling, Benjamin J. et al.	Community Psychological and Behavioral Responses through the First Wave of the 2009 Influenza A(H1N1) Pandemic in Hong Kong	2010	Hong Kong	7	2	Hand washing after sneezing/coughing	Preventive	Reported	NR	NR	0							6308	4026	10334		0.254642	0.0472302	1.29	1.18	1.42			4	1
cowling_community_2010	cowling_community_2010_0b	Cowling, Benjamin J. et al.	Community Psychological and Behavioral Responses through the First Wave of the 2009 Influenza A(H1N1) Pandemic in Hong Kong	2010	Hong Kong	7	2	Using soap when washing hands	Preventive	Reported	NR	NR	0							6308	4026	10334		0.307485	0.0485596	1.36	1.24	1.5			4	1
cowling_community_2010	cowling_community_2010_0c	Cowling, Benjamin J. et al.	Community Psychological and Behavioral Responses through the First Wave of the 2009 Influenza A(H1N1) Pandemic in Hong Kong	2010	Hong Kong	7	2	Hand washing after returning home	Preventive	Reported	NR	NR	0							6308	4026	10334		0.438255	0.0572912	1.55	1.39	1.74			4	1
cowling_community_2010	cowling_community_2010_0d	Cowling, Benjamin J. et al.	Community Psychological and Behavioral Responses through the First Wave of the 2009 Influenza A(H1N1) Pandemic in Hong Kong	2010	Hong Kong	7	2	Hand washing after touching common objects	Preventive	Reported	NR	NR	0							6308	4026	10334		0.587787	0.0439207	1.8	1.65	1.96			4	1
cowling_community_2010	cowling_community_2010_0g	Cowling, Benjamin J. et al.	Community Psychological and Behavioral Responses through the First Wave of the 2009 Influenza A(H1N1) Pandemic in Hong Kong	2010	Hong Kong	7	2	Face mask use	Preventive	Reported	NR	NR	0							6308	4026	10334		0.307485	0.0782475	1.36	1.17	1.59			4	1
cowling_community_2010	cowling_community_2010_0i	Cowling, Benjamin J. et al.	Community Psychological and Behavioral Responses through the First Wave of the 2009 Influenza A(H1N1) Pandemic in Hong Kong	2010	Hong Kong	7	2	Avoiding using public transport	Avoidant	Reported	NR	NR	0							6308	4026	10334		0.113329	0.136756	1.12	0.86	1.47			4	1
cowling_community_2010	cowling_community_2010_0j	Cowling, Benjamin J. et al.	Community Psychological and Behavioral Responses through the First Wave of the 2009 Influenza A(H1N1) Pandemic in Hong Kong	2010	Hong Kong	7	2	Avoiding crowded places	Avoidant	Reported	NR	NR	0							6308	4026	10334		0.165514	0.058378	1.18	1.05	1.32			4	1
cowling_community_2010	cowling_community_2010_0mean	Cowling, Benjamin J. et al.	Community Psychological and Behavioral Responses through the First Wave of the 2009 Influenza A(H1N1) Pandemic in Hong Kong	2010	Hong Kong	7	2	Hand washing after sneezing/coughing, using soap when washing hands, hand washing after returning home, hand washing after touching common objects, face mask use, avoiding using public transport, avoiding crowded places	Preventive, avoidant	Reported	NR	NR	0							6308	4026	10334		0.357094	0.0212927						7	1
decker_evaluation_2012	decker_evaluation_2012_0	Decker, Jody F. and Slawson, Robin M.	An Evaluation of Behavioral Health Compliance and Microbial Risk Factors on Student Populations Within a High-Density Campus	2012	Canada	1	1	Hygiene behavior	Preventive	Reported	~20	65.8	0	336	154	94	69			490	163	653	1.60155	0.47097	0.186013						1	1
decker_evaluation_2012	decker_evaluation_2012_1	Decker, Jody F. and Slawson, Robin M.	An Evaluation of Behavioral Health Compliance and Microbial Risk Factors on Student Populations Within a High-Density Campus	2012	Canada	1	1	Vaccination	Preventive	Reported	~20	16.1	1	60	376	35	118			436	153	589	0.537994	-0.619908	0.237428						1	1
decker_evaluation_2012	decker_evaluation_2012_2mean	Decker, Jody F. and Slawson, Robin M.	An Evaluation of Behavioral Health Compliance and Microbial Risk Factors on Student Populations Within a High-Density Campus	2012	Canada	1	1	Hygiene behavior, vaccination	Preventive	Reported	~20	41	2								N/A	N/A		0.0654936	0.147492						7	1
dezwart_monitoring_2010	dezwart_monitoring_2010	de Zwart, Onno et al.	Monitoring of risk perceptions and correlates of precautionary behaviour related to human avian influenza during 2006-2007 in the Netherlands: results of seven consecutive surveys	2010	The Netherlands	5	1	Not going to areas with AI, paying more attention to hygiene, vaccination, avoiding shaking hands, avoid gatherings of people	Preventive, avoidant	Reported	Mean 45 (SD = 14.8)	45.9	2	929	1117	821	944			2046	1765	3811	0.956294	-0.04469	0.0651846						1	1
durham_deriving_2012	durham_deriving_2012_0	Durham, David P. et al.	Deriving Behavior Model Parameters from Survey Data: Self-Protective Behavior Adoption During the 2009-2010 Influenza A(H1N1) Pandemic	2012	USA	1	1	Avoiding crowds	Avoidant	Reported	NR	39.2	0							198	93	291		0.8675	0.280258	2.38095	1.38889	4.16667			5	1
durham_deriving_2012	durham_deriving_2012_1	Durham, David P. et al.	Deriving Behavior Model Parameters from Survey Data: Self-Protective Behavior Adoption During the 2009-2010 Influenza A(H1N1) Pandemic	2012	USA	1	1	Vaccination	Preventive	Intended, reported	NR	NR	1							198	93	291		0.162519	0.280258	1.17647	0.680272	2.04082			5	1
durham_deriving_2012	durham_deriving_2012_2mean	Durham, David P. et al.	Deriving Behavior Model Parameters from Survey Data: Self-Protective Behavior Adoption During the 2009-2010 Influenza A(H1N1) Pandemic	2012	USA	1	1	Avoiding crowds, vaccination	Preventive, avoidant	Intended, reported	NR	NR	2							198	93	291		0.515009	0.198173						7	1
eastwood_responses_2010	eastwood_acceresp_2010_0	Eastwood, Keith et al.	Responses to Pandemic (H1N1) 2009, Australia	2010	Australia	4	1	Quarantine	Avoidant	Intended	NR	NR	0							517	313	830		0.850151	0.336761	2.34	1.21	4.53			4	1
eastwood_acceptance_2010	eastwood_acceresp_2010_1	Eastwood, Keith et al.	Acceptance of pandemic (H1N1) 2009 influenza vaccination by the Australian public	2010	Australia	4	1	Vaccination	Preventive	Intended	NR	67	1	322	195	234	79			517	313	830	0.557484	-0.584321	0.158636						1	1
eastwood_acceresp_2010	eastwood_acceresp_2010_2mean	Eastwood, Keith et al.	Acceptance of pandemic (H1N1) 2009 influenza vaccination by the Australian public; Responses to Pandemic (H1N1) 2009, Australia	2010	Australia	4	1	Quarantine, vaccination	Preventive, avoidant	Intended	NR	NR	2											-0.323815	0.143511						7	1
eastwood_knowledge_2009	eastwood_knowledge_2009	Eastwood, Keith et al.	Knowledge about pandemic influenza and compliance with containment measures among Australians	2009	Australia	4	1	Quarantine	Avoidant	Intended	NR	94.1	0	684.254	33.746	413.056	34.944	95.3	92.2	718	448	1166	1.71537	0.539631	0.249264						2	1
ferrante_surveillance_2011	ferrante_surveillance_2011	Ferrante, Gianluigi et al.	Surveillance of perceptions, knowledge, attitudes and behaviors of the Italian adult population (18-69 years) during the 2009-2010 A/H1N1 influenza pandemic	2011	Italy	5	1	Vaccination	Preventive	Intended	NR	22.2	1	402.984	1685.02	495.627	1463.37	19.3	25.3	2088	1959	4047	0.706129	-0.347958	0.0759997						2	1
galarce_socioeconomic_2011	galarce_socioeconomic_2011	Galarce, Ezequiel M. et al.	Socioeconomic status, demographics, beliefs and A(H1N1) vaccine uptake in the United States	2011	USA	1	1	Vaccination	Preventive	Reported	NR	20	1									1569		0	0.130313	1	0.78	1.3			4	1
gilmour_h1n1_2010	gilmour_h1n1_2010	Gilmour, H. and Hofmann, N.	H1N1 vaccination	2010	Canada	1	1	Vaccination	Preventive	Reported	Mean 46.21 (SD = 15.79)	45.6	1	5310	5548	4017	5568	0.48904	0.419092	10858	9585	20443	1.32665	0.282655	0.0282331						1	1
griffiths_influence_2010	griffiths_influence_2010_0	Griffiths, S. M. et al.	Influence of country of study on student responsiveness to the H1N1 pandemic	2010	USA, Hong Kong, Singapore, Other countries	8	0	Hand washing, temperature recording, carrying safety pack, face mask use	Preventive	Reported	Median 21	NR	0									198		-0.0953112	0.446705	0.90909	0.37736	2.17391			5	1
griffiths_influence_2010	griffiths_influence_2010_1	Griffiths, S. M. et al.	Influence of country of study on student responsiveness to the H1N1 pandemic	2010	USA, Hong Kong, Singapore, Other countries	8	1	Tamiflu consumption	Management	Reported	Median 21	47.6	1									226		-0.887898	0.336376	0.41152	0.21231	0.79365			5	1
griffiths_influence_2010	griffiths_influence_2010_2mean	Griffiths, S. M. et al.	Influence of country of study on student responsiveness to the H1N1 pandemic	2010	USA, Hong Kong, Singapore, Other countries	8	2	Hand washing, temperature recording, carrying safety pack, face mask use, Tamiflu consumption	Preventive, management	Reported	Median 21	NR	0											-0.601099	0.268711						7	1
heo_risk_2013	heo_risk_2013	Heo, Jung Yeon et al.	Risk Perception, Preventive Behaviors, and Vaccination Coverage in the Korean Population during the 2009-2010 Pandemic Influenza A (H1N1): Comparison between High-Risk Group and Non-High-Risk Group	2013	Korea	7	2	Vaccination	Preventive	Reported	Mean 44.89 (SD = 15.18)	15.5	1	138	695	117	700			833	817	1650	1.18797	0.172248	0.136605						1	1
horney_intent_2010	horney_intent_2010	Horney, J. A. et al.	Intent to Receive Pandemic Influenza A (H1N1) Vaccine, Compliance with Social Distancing and Sources of Information in NC, 2009	2010	USA	1	1	Vaccination	Preventive	Intended	Median 49	64.1	1	71	44	61	30			115	91	206	0.793592	-0.231186	0.294174						1	1
huang_pandemic_2012	huang_pandemic_2012	Huang, Jiun-Hau et al.	Pandemic influenza H1N1 vaccination intention: psychosocial determinants and implications from a national survey, Taiwan	2012	Taiwan	7	2	Vaccination	Preventive	Intended	NR	70.1	1	373	196	383	127			569	510	1079	0.631041	-0.460384	0.135159						1	1
ibuka_dynamics_2010	ibuka_dynamics_2010_0a	Ibuka, Yoko et al.	The dynamics of risk perceptions and precautionary behavior in response to 2009 (H1N1) pandemic influenza	2010	USA	1	1	Information seeking	Management	Reported	NR	55.6	0	407.88	252.12	309.96	320.04	61.8	49.2	660	630	1290	1.67041	0.513071	0.113						2	1
ibuka_dynamics_2010	ibuka_dynamics_2010_0b	Ibuka, Yoko et al.	The dynamics of risk perceptions and precautionary behavior in response to 2009 (H1N1) pandemic influenza	2010	USA	1	1	Quarantine	Avoidant	Reported	NR	7.9	0	56.1	603.9	44.73	585.27	8.5	7.1	660	630	1290	1.2155	0.195156	0.208677						2	1
ibuka_dynamics_2010	ibuka_dynamics_2010_0mean	Ibuka, Yoko et al.	The dynamics of risk perceptions and precautionary behavior in response to 2009 (H1N1) pandemic influenza	2010	USA	1	1	Information seeking, quarantine	Avoidant, management	Reported	NR	31.8	0								630	1290		0.440548	0.0993366						7	1
ibuka_dynamics_2010	ibuka_dynamics_2010_1a	Ibuka, Yoko et al.	The dynamics of risk perceptions and precautionary behavior in response to 2009 (H1N1) pandemic influenza	2010	USA	1	1	Vaccination	Preventive	Intended	NR	69.7	1	479.16	180.84	420.21	209.79	72.6	66.7	660	630	1290	1.32283	0.279774	0.121504						2	1
ibuka_dynamics_2010	ibuka_dynamics_2010_1b	Ibuka, Yoko et al.	The dynamics of risk perceptions and precautionary behavior in response to 2009 (H1N1) pandemic influenza	2010	USA	1	1	Antiviral use	Management	Intended	NR	83.2	1	572.22	87.78	500.85	129.15	86.7	79.5	660	630	1290	1.68095	0.519358	0.151259						2	1
ibuka_dynamics_2010	ibuka_dynamics_2010_1mean	Ibuka, Yoko et al.	The dynamics of risk perceptions and precautionary behavior in response to 2009 (H1N1) pandemic influenza	2010	USA	1	1	Vaccination, antiviral use	Preventive, management	Intended	NR	76.5	1								630	1290		0.374376	0.0945921						7	1
ibuka_dynamics_2010	ibuka_dynamics_2010_2mean	Ibuka, Yoko et al.	The dynamics of risk perceptions and precautionary behavior in response to 2009 (H1N1) pandemic influenza	2010	USA	1	1	Information seeking, quarantine, vaccination, antiviral use	Preventive, avoidant, management	Intended, reported	NR	54.1	2								630	1290		0.405833	0.0684995						7	1
kamate_public_2010	kamate_public_2010	Kamate, Shivlingesh Krishnappa et al.	Public knowledge, attitude and behavioural changes in an Indian population during the Influenza A (H1N1) outbreak	2010	India	7	2	Cancelling or postponing social events, avoiding public transport, public place avoidance, hand washing, surface cleaning	Preventive, avoidant	Reported	NR	N/A	0							340	451	791		-1.13199	0.133351				-0.62 (-0.77, -0.48)	0.0054	6	2
kiviniemi_perceptions_2011	kiviniemi_perceptions_2011_0a	Kiviniemi, Marc T et al.	Perceptions of and willingness to engage in public health precautions to prevent 2009 H1N1 influenza transmission	2011	USA	1	1	Covering mouth when coughing	Preventive	Intended	Mean age NY state census 2006-2008	98.4	0									807		-0.0392207	0.900829	0.961538	0.162602	5.55556			5	1
kiviniemi_perceptions_2011	kiviniemi_perceptions_2011_0b	Kiviniemi, Marc T et al.	Perceptions of and willingness to engage in public health precautions to prevent 2009 H1N1 influenza transmission	2011	USA	1	1	Hand washing	Preventive	Intended	Mean age NY state census 2006-2009	98.5	0									807		0.616186	0.908591	1.85185	0.315457	11.1111			5	1
kiviniemi_perceptions_2011	kiviniemi_perceptions_2011_0c	Kiviniemi, Marc T et al.	Perceptions of and willingness to engage in public health precautions to prevent 2009 H1N1 influenza transmission	2011	USA	1	1	Hand sanitizer use	Preventive	Intended	Mean age NY state census 2006-2010	88.8	0									807		0.34249	0.282324	1.40845	0.806452	2.43902			5	1
kiviniemi_perceptions_2011	kiviniemi_perceptions_2011_0e	Kiviniemi, Marc T et al.	Perceptions of and willingness to engage in public health precautions to prevent 2009 H1N1 influenza transmission	2011	USA	1	1	Avoiding close contact	Avoidant	Intended	Mean age NY state census 2006-2012	93.2	0									807		-0.314811	0.425861	0.729927	0.314465	1.66945			5	1
kiviniemi_perceptions_2011	kiviniemi_perceptions_2011_0f	Kiviniemi, Marc T et al.	Perceptions of and willingness to engage in public health precautions to prevent 2009 H1N1 influenza transmission	2011	USA	1	1	Staying home	Avoidant	Intended	Mean age NY state census 2006-2013	87.7	0									807		0.994252	0.367439	2.7027	1.31579	5.55556			5	1
kiviniemi_perceptions_2011	kiviniemi_perceptions_2011_0mean	Kiviniemi, Marc T et al.	Perceptions of and willingness to engage in public health precautions to prevent 2009 H1N1 influenza transmission	2011	USA	1	1	Covering mouth when coughing, hand washing, hand sanitizer use, avoiding close contact, staying home	Preventive, avoidant	Intended	Mean age NY state census 2006-2013	93.3	0									807		0.380622	0.189285						7	1
kiviniemi_perceptions_2011	kiviniemi_perceptions_2011_1	Kiviniemi, Marc T et al.	Perceptions of and willingness to engage in public health precautions to prevent 2009 H1N1 influenza transmission	2011	USA	1	1	Vaccination	Preventive	Intended	Mean age NY state census 2006-2014	63.9	1									807		-0.500775	0.220537	0.606061	0.393701	0.934579			5	1
kiviniemi_perceptions_2011	kiviniemi_perceptions_2011_2mean	Kiviniemi, Marc T et al.	Perceptions of and willingness to engage in public health precautions to prevent 2009 H1N1 influenza transmission	2011	USA	1	1	Covering mouth when coughing, hand washing, hand sanitizer use, avoiding close contact, staying home, vaccination	Preventive, avoidant	Intended	Mean age NY state census 2006-2014	88.4	2									807		0.00674705	0.143635						7	1
kumar_social_2012	kumar_social_2012_1both	Kumar, Supriya et al.	The Social Ecological Model as a Framework for Determinants of 2009 H1N1 Influenza Vaccine Uptake in the United States	2012	USA	1	1	Vaccination	Preventive	Intended, reported	Mean 46.9 (SD = 0.6)	26.9	1	299	786	255	719			1085	974	2059	1.0726	0.0700846	0.099645						1	1
lau_anticipated_2007	lau_anticipated_2007_0a	Lau, Joseph T. F. et al.	Anticipated and current preventive behaviors in response to an anticipated human-to-human H5N1 epidemic in the Hong Kong Chinese general population	2007	Hong Kong	7	2	Face mask use	Preventive	Intended	NR	73.8	0	193.949	75.051	176.904	57.096	72.1	75.6	269	234	503	0.834063	-0.181446	0.204077						2	1
lau_anticipated_2007	lau_anticipated_2007_0all	Lau, Joseph T. F. et al.	Anticipated and current preventive behaviors in response to an anticipated human-to-human H5N1 epidemic in the Hong Kong Chinese general population	2007	Hong Kong	7	2	Face mask use, increasing handwashing frequency, avoiding eating poultry, seeing a doctor immediately when having a fever, making declarations border health checkpoints when traveling with ILI, quarantine compliance	Preventive, avoidant, management	Intended	NR	41.6	0	112.98	156.02	87.984	146.016	42	37.6	269	234	503	1.20176	0.183788	0.182961						2	1
lau_anticipated_2007	lau_anticipated_2007_0b	Lau, Joseph T. F. et al.	Anticipated and current preventive behaviors in response to an anticipated human-to-human H5N1 epidemic in the Hong Kong Chinese general population	2007	Hong Kong	7	2	Face mask use if sick	Preventive	Intended	NR	92.4	0	253.129	15.871	212.004	21.996	94.1	90.6	269	234	503	1.65477	0.503661	0.342255						2	1
lau_anticipated_2007	lau_anticipated_2007_0c	Lau, Joseph T. F. et al.	Anticipated and current preventive behaviors in response to an anticipated human-to-human H5N1 epidemic in the Hong Kong Chinese general population	2007	Hong Kong	7	2	Hand washing	Preventive	Intended	NR	86.7	0	231.878	37.122	204.048	29.952	86.2	87.2	269	234	503	0.916899	-0.0867576	0.263701						2	1
lau_anticipated_2007	lau_anticipated_2007_0d	Lau, Joseph T. F. et al.	Anticipated and current preventive behaviors in response to an anticipated human-to-human H5N1 epidemic in the Hong Kong Chinese general population	2007	Hong Kong	7	2	Seeing a doctor immediately when having a fever	Management	Intended	NR	94.2	0	253.129	15.871	220.896	13.104	94.1	94.4	269	234	503	0.946136	-0.0553688	0.384445						2	1
lau_anticipated_2007	lau_anticipated_2007_0e	Lau, Joseph T. F. et al.	Anticipated and current preventive behaviors in response to an anticipated human-to-human H5N1 epidemic in the Hong Kong Chinese general population	2007	Hong Kong	7	2	Quarantine	Avoidant	Intended	NR	88.3	0	241.024	27.976	203.112	30.888	89.6	86.8	269	234	503	1.31017	0.27016	0.277835						2	1
lau_avoidance_2010	lau_avoiprev_2010_0a	Lau, Joseph T. F. et al.	Avoidance behaviors and negative psychological responses in the general population in the initial stage of the H1N1 pandemic in Hong Kong	2010	Hong Kong	7	2	Avoiding visiting crowded places	Avoidant	Reported	NR	54.9	0	337.87	227.13	210.49	223.51	59.8	48.5	565	434	999	1.57958	0.457157	0.128792	1.58					2	1
lau_avoidance_2010	lau_avoiprev_2010_0b	Lau, Joseph T. F. et al.	Avoidance behaviors and negative psychological responses in the general population in the initial stage of the H1N1 pandemic in Hong Kong	2010	Hong Kong	7	2	Avoiding going out	Avoidant	Reported	NR	44	0	276.85	288.15	162.316	271.684	49	37.4	565	434	999	1.60816	0.475089	0.130092	1.61					2	1
lau_avoidance_2010	lau_avoiprev_2010_0c	Lau, Joseph T. F. et al.	Avoidance behaviors and negative psychological responses in the general population in the initial stage of the H1N1 pandemic in Hong Kong	2010	Hong Kong	7	2	Avoiding visiting hospitals	Avoidant	Reported	NR	63.4	0	376.855	188.145	256.928	177.072	66.7	59.2	565	434	999	1.38045	0.322408	0.132318	1.38					2	1
lau_prevalence_2010	lau_avoiprev_2010_0d	Lau, Joseph T. F. et al.	Prevalence of preventive behaviors and associated factors during early phase of the H1N1 influenza epidemic	2010	Hong Kong	7	2	Face mask use	Preventive	Reported	NR	21.5	0	148.03	416.97	66.836	367.164	26.2	15.4	565	434	999	1.95027	0.667967	0.163827						2	1
lau_prevalence_2010	lau_avoiprev_2010_0e	Lau, Joseph T. F. et al.	Prevalence of preventive behaviors and associated factors during early phase of the H1N1 influenza epidemic	2010	Hong Kong	7	2	Face mask use if sick	Preventive	Reported	NR	88.7	0	523.19	41.81	362.824	71.176	92.6	83.6	565	434	999	2.4548	0.898047	0.206482						2	1
lau_prevalence_2010	lau_avoiprev_2010_0f	Lau, Joseph T. F. et al.	Prevalence of preventive behaviors and associated factors during early phase of the H1N1 influenza epidemic	2010	Hong Kong	7	2	Hand washing	Preventive	Reported	NR	46.6	0	310.75	254.25	154.504	279.496	55	35.6	565	434	999	2.21099	0.793439	0.131154						2	1
lau_avoiprev_2010	lau_avoiprev_2010_0mean	Lau, Joseph T. F. et al.	Avoidance behaviors and negative psychological responses in the general population in the initial stage of the H1N1 pandemic in Hong Kong; Prevalence of preventive behaviors and associated factors during early phase of the H1N1 influenza epidemic	2010	Hong Kong	7	2	Avoiding visiting crowded places, going out, and visiting hospitals, face mask use, face mask use if sick, hand washing	Preventive, avoidant	Reported	NR	53.2	0							565	434	999		0.56401	0.0580004						7	1
lau_factors_2010	lau_factors_2010_1a	Lau, Joseph T. F. et al.	Factors in association with acceptability of A/H1N1 vaccination during the influenza A/H1N1 pandemic phase in the Hong Kong general population	2010	Hong Kong	7	2	Vaccination	Preventive	Intended	NR	35.9	1	62.04	102.96	45.968	90.032	37.6	33.8	165	136	301	1.18017	0.165658	0.242265	1.18					2	1
lau_factors_2010	lau_factors_2010_1b	Lau, Joseph T. F. et al.	Factors in association with acceptability of A/H1N1 vaccination during the influenza A/H1N1 pandemic phase in the Hong Kong general population	2010	Hong Kong	7	2	Vaccination	Preventive	Intended	NR	23.9	1	35.97	129.03	36.04	99.96	21.8	26.5	165	136	301	0.773199	-0.257219	0.270743	0.78					2	1
lau_factors_2010	lau_factors_2010_1c	Lau, Joseph T. F. et al.	Factors in association with acceptability of A/H1N1 vaccination during the influenza A/H1N1 pandemic phase in the Hong Kong general population	2010	Hong Kong	7	2	Vaccination	Preventive	Intended	NR	15	1	21.945	143.055	22.984	113.016	13.3	16.9	165	136	301	0.754305	-0.281959	0.323907	0.76					2	1
lau_factors_2010	lau_factors_2010_1mean	Lau, Joseph T. F. et al.	Factors in association with acceptability of A/H1N1 vaccination during the influenza A/H1N1 pandemic phase in the Hong Kong general population	2010	Hong Kong	7	2	Vaccination	Preventive	Intended	NR	24.9	1							165	136	301		-0.0830483	0.157255						7	1
lau_impacts_2005	lau_impacts_2005_0a	Lau, Joseph T. F. et al.	Impacts of SARS on health-seeking behaviors in general population in Hong Kong	2005	Hong Kong	7	2	Seeking medical attention	Management	Reported	NR	24.1	0	223.344	622.656	163.512	593.488	26.4	21.6	846	757	1603	1.30193	0.26385	0.117831						2	1
lau_impacts_2005	lau_impacts_2005_0b	Lau, Joseph T. F. et al.	Impacts of SARS on health-seeking behaviors in general population in Hong Kong	2005	Hong Kong	7	2	Compliance with physician advice	Management	Reported	NR	9.5	0	84.6	761.4	67.373	689.627	10	8.9	846	757	1603	1.13733	0.128682	0.171542						2	1
lau_impacts_2005	lau_impacts_2005_0c	Lau, Joseph T. F. et al.	Impacts of SARS on health-seeking behaviors in general population in Hong Kong	2005	Hong Kong	7	2	Face mask use if sick	Preventive	Reported	NR	72.8	0	652.266	193.734	514.003	242.997	77.1	67.9	846	757	1603	1.59167	0.464786	0.112941						2	1
lau_impacts_2005	lau_impacts_2005_0d	Lau, Joseph T. F. et al.	Impacts of SARS on health-seeking behaviors in general population in Hong Kong	2005	Hong Kong	7	2	Hygiene behavior	Preventive	Reported	NR	67.1	0	583.74	262.26	492.05	264.95	69	65	846	757	1603	1.19851	0.18108	0.106455						2	1
lau_impacts_2005	lau_impacts_2005_0e	Lau, Joseph T. F. et al.	Impacts of SARS on health-seeking behaviors in general population in Hong Kong	2005	Hong Kong	7	2	Hand washing	Preventive	Reported	NR	76	0	658.188	187.812	559.423	197.577	77.8	73.9	846	757	1603	1.23772	0.213272	0.117016						2	1
lau_impacts_2005	lau_impacts_2005_0mean	Lau, Joseph T. F. et al.	Impacts of SARS on health-seeking behaviors in general population in Hong Kong	2005	Hong Kong	7	2	Seeking medical attention, compliance with physician advice, seeking health information, hygiene behavior, hand washing	Preventive, management	Reported	NR	41.9	0							846	757	1603		0.264348	0.0537482						7	1
lau_monitoring_2003	lau_monitoring_2003_0a	Lau, Joseph T. F. et al.	Monitoring community responses to the SARS epidemic in Hong Kong: from day 10 to day 62	2003	Hong Kong	7	2	Face mask use	Preventive	Reported	NR	64.3	0									1397		0.701611	0.2401	2.017	1.293	3.314			4	1
lau_monitoring_2003	lau_monitoring_2003_0b	Lau, Joseph T. F. et al.	Monitoring community responses to the SARS epidemic in Hong Kong: from day 10 to day 63	2003	Hong Kong	7	2	Hand washing	Preventive	Reported	NR	86.9	0									1397		0.610309	0.280898	1.841	1.062	3.194			4	1
lau_monitoring_2003	lau_monitoring_2003_0mean	Lau, Joseph T. F. et al.	Monitoring community responses to the SARS epidemic in Hong Kong: from day 10 to day 64	2003	Hong Kong	7	2	Face mask use, hand washing	Preventive	Reported	NR	N/A	0									1397		0.663066	0.182512						7	1
lau_perceptions_2007	lau_perceptions_2007	Lau, Joseph T. F. et al.	Perceptions related to human avian influenza and their associations with anticipated psychological and behavioral responses at the onset of outbreak in the Hong Kong Chinese general population	2007	Hong Kong	7	2	Keeping children home from school, avoiding visiting hospitals, avoiding crowds, avoiding going out, reduce trips abroad	Avoidant	Intended	NR	57	0	245.96	184.04	208.5	166.5	57.2	55.6	430	375	805	1.06724	0.0650721	0.142483						2	1
lau_sars-related_2005	lau_sars-related_2005_0a	Lau, Joseph T. F. et al.	SARS-related perceptions in Hong Kong	2005	Hong Kong	7	2	Mask use	Preventive	Intended	NR	71.2	0	311.895	123.105	302.596	125.404	71.7	70.7	435	428	863	1.04998	0.0487709	0.150361						2	1
lau_sars-related_2005	lau_sars-related_2005_0b	Lau, Joseph T. F. et al.	SARS-related perceptions in Hong Kong	2005	Hong Kong	7	2	Avoiding crowded places	Avoidant	Intended	NR	74.8	0	338.865	96.135	306.02	121.98	77.9	71.5	435	428	863	1.40502	0.340055	0.15754						2	1
lau_sars-related_2005	lau_sars-related_2005_0c	Lau, Joseph T. F. et al.	SARS-related perceptions in Hong Kong	2005	Hong Kong	7	2	Avoiding going to hospitals	Avoidant	Intended	NR	71.8	0	331.905	103.095	288.044	139.956	76.3	67.3	435	428	863	1.56426	0.447413	0.15274						2	1
lau_sars-related_2005	lau_sars-related_2005_0d	Lau, Joseph T. F. et al.	SARS-related perceptions in Hong Kong	2005	Hong Kong	7	2	Avoiding going to hospitals	Avoidant	Reported	NR	66.7	0	297.105	137.895	278.2	149.8	68.3	65	435	428	863	1.16016	0.148554	0.144526						2	1
lau_sars-related_2005	lau_sars-related_2005_0e	Lau, Joseph T. F. et al.	SARS-related perceptions in Hong Kong	2005	Hong Kong	7	2	Seeking medical attention (visit doctor)	Management	Reported	NR	38.7	0	173.13	261.87	160.928	267.072	39.8	37.6	435	428	863	1.09719	0.0927558	0.139832						2	1
lau_sars-related_2005	lau_sars-related_2005_0mean	Lau, Joseph T. F. et al.	SARS-related perceptions in Hong Kong	2005	Hong Kong	7	2	Mask use, avoiding crowded places, avoiding going to hospitals	Preventive, avoidant	Intended	NR	72.6	0							435	428	863		0.207442	0.0663463						7	1
lee_novel_2012	lee_novel_2012	Lee, Y. K. et al.	2009-2010 novel influenza A (H1N1) vaccination coverage in the Republic of Korea	2012	Korea	7	2	Vaccination	Preventive	Actual	Mean 27.8 (SD = 25.9)	26.1	1	6404637	18438569	5967965	18961974			24843206	24929939	49773145	1.10363	0.0986073	0.000656254						1	1
leung_impact_2003	leung_impact_2003	Leung, G. M. et al.	The impact of community psychological responses on outbreak control for severe acute respiratory syndrome in Hong Kong	2003	Hong Kong	7	2	Hand washing, hygiene behaviors, face mask use, avoiding touching possibly contaminated objects, using serving utensils during meals	Preventive	Reported	NR	48.7	0									1018		1.04982	0.156404	2.85714	2.08333	3.84615			5	1
leung_longitudinal_2005	leung_longitudinal_2005_A	Leung, G. M. et al.	Longitudinal assessment of community psychobehavioral responses during and after the 2003 outbreak of severe acute respiratory syndrome in Hong Kong	2005	Hong Kong	7	2	Hand washing, hygiene behaviors, face mask use, avoiding touching possibly contaminated objects, using serving utensils during meals	Preventive	Reported	NR	63	0							483	357	840		0.84397	0.18104	2.32558	1.63934	3.33333			5	1
leung_longitudinal_2005	leung_longitudinal_2005_B	Leung, G. M. et al.	Longitudinal assessment of community psychobehavioral responses during and after the 2003 outbreak of severe acute respiratory syndrome in Hong Kong	2005	Hong Kong	7	2	Hand washing, hygiene behaviors, face mask use, avoiding touching possibly contaminated objects, using serving utensils during meals	Preventive	Reported	NR	54	0							212	149	361		0.941609	0.272755	2.5641	1.49254	4.34783			5	1
leung_longitudinal_2005	leung_longitudinal_2005_C	Leung, G. M. et al.	Longitudinal assessment of community psychobehavioral responses during and after the 2003 outbreak of severe acute respiratory syndrome in Hong Kong	2005	Hong Kong	7	2	Hand washing, hygiene behaviors, face mask use, avoiding touching possibly contaminated objects, using serving utensils during meals	Preventive	Reported	NR	56	0							403	303	706		0.597837	0.186699	1.81818	1.26582	2.63158			5	1
leung_longitudinal_2005	leung_longitudinal_2005_D	Leung, G. M. et al.	Longitudinal assessment of community psychobehavioral responses during and after the 2003 outbreak of severe acute respiratory syndrome in Hong Kong	2005	Hong Kong	7	2	Hand washing, hygiene behaviors, face mask use, avoiding touching possibly contaminated objects, using serving utensils during meals	Preventive	Reported	NR	87	0							1454	1120	2574		0.673345	0.152174	1.96078	1.44928	2.63158			5	1
leung_tale_2004	leung_tale_2004_A	Leung, G. M. et al.	A tale of two cities: Community psychobehavioral surveillance and related impact on outbreak control in Hong Kong and Singapore during the severe acute respiratory syndrome epidemic	2004	Hong Kong, Singapore	7	2	Hand washing, hygiene behaviors, face mask use, avoiding touching possibly contaminated objects, using serving utensils during meals	Preventive	Reported	NR	69.4	0							402	303	705		0.616186	0.180158	1.85185	1.2987	2.63158			5	1
leung_tale_2004	leung_tale_2004_B	Leung, G. M. et al.	A tale of two cities: Community psychobehavioral surveillance and related impact on outbreak control in Hong Kong and Singapore during the severe acute respiratory syndrome epidemic	2004	Hong Kong, Singapore	7	2	Hand washing, hygiene behaviors, face mask use, avoiding touching possibly contaminated objects, using serving utensils during meals	Preventive	Reported	NR	20.1	0							602	599	1201		0.693147	0.151473	2	1.49254	2.7027			5	1
liao_influence_2011	liao_influence_2011_A	Liao, Q. Y. et al.	The Influence of Social-Cognitive Factors on Personal Hygiene Practices to Protect Against Influenzas: Using Modelling to Compare Avian A/H5N1 and 2009 Pandemic A/H1N1 Influenzas in Hong Kong	2011	Hong Kong	7	2	Hygiene behaviors	Preventive	Reported	NR	N/A	0							1126	634	1760		0.61379	0.0906437				0.34 (0.24, 0.44)	0.0025	6	2
liao_influence_2011	liao_influence_2011_B	Liao, Q. Y. et al.	The Influence of Social-Cognitive Factors on Personal Hygiene Practices to Protect Against Influenzas: Using Modelling to Compare Avian A/H5N1 and 2009 Pandemic A/H1N1 Influenzas in Hong Kong	2011	Hong Kong	7	2	Hygiene behaviors	Preventive	Reported	NR	N/A	0							549	467	1016		0.564817	0.114843				0.31 (0.19, 0.44)	0.004	6	2
liao_situational_2010	liao_situational_2010_0a	Liao, Qiuyan et al.	Situational Awareness and Health Protective Responses to Pandemic Influenza A (H1N1) in Hong Kong: A Cross-Sectional Study	2010	Hong Kong	7	2	Hand washing	Preventive	Reported	NR	N/A	0							538	463	1001		0.584225	0.115722				0.32 (0.20, 0.45)	0.0041	6	2
liao_situational_2010	liao_situational_2010_0b	Liao, Qiuyan et al.	Situational Awareness and Health Protective Responses to Pandemic Influenza A (H1N1) in Hong Kong: A Cross-Sectional Study	2010	Hong Kong	7	2	Social distancing	Avoidant	Reported	NR	N/A	0							538	463	1001		0.449641	0.115398				0.25 (0.12, 0.37)	0.004	6	2
liao_situational_2010	liao_situational_2010_0mean	Liao, Qiuyan et al.	Situational Awareness and Health Protective Responses to Pandemic Influenza A (H1N1) in Hong Kong: A Cross-Sectional Study	2010	Hong Kong	7	2	Hand washing, social distancing	Preventive, avoidant	Reported	NR	N/A	0							538	463	1001		0.516744	0.0817132						7	2
lin_knowledge_2011	linpeng_knowchin_201113_0	Lin, Yilan et al.	Knowledge, Attitudes and Practices (KAP) related to the Pandemic (H1N1) 2009 among Chinese General Population: a Telephone Survey	2011	China	7	2	Hand washing, avoiding crowded places, avoiding people with ILI symptoms	Preventive, avoidant	Reported	Mean 41.47	78.1	0	4667.22	1137.78	3667.46	1196.54	80.4	75.4	5805	4864	10669	1.33833	0.291424	0.0469209						2	1
peng_chinese_2013	linpeng_knowchin_201113_1a	Peng, Y. et al.	Chinese urban-rural disparity in pandemic (H1N1) 2009 vaccination coverage rate and associated determinants: a cross-sectional telephone survey	2013	China	7	2	Vaccination	Preventive	Reported	Mean 41.47	10.7	1	607	5194	531	4337			5801	4868	10669	0.954513	-0.0465545	0.0628792						1	1
linpeng_knowchin_201113	linpeng_knowchin_201113_2mean	Lin, Yilan et al.; Peng, Y. et al.	Knowledge, Attitudes and Practices (KAP) related to the Pandemic (H1N1) 2009 among Chinese General Population: a Telephone Survey; Chinese urban-rural disparity in pandemic (H1N1) 2009 vaccination coverage rate and associated determinants: a cross-sectional telephone survey	2011; 2013	China	7	2	Vaccination, hand washing, avoiding crowded places, avoiding people with ILI symptoms	Preventive, avoidant	Reported	Mean 41.47	44.4	2							5801	4868	10669		0.170245	0.0376083						7	1
mak_knowledge_2012	mak_knowledge_2012	Mak, K. K. and Lai, C. M.	Knowledge, risk perceptions, and preventive precautions among Hong Kong students during the 2009 influenza A (H1N1) pandemic	2012	Hong Kong	7	2	Hand washing, hygiene behaviors, face mask use	Preventive	Reported	~16	40.9	0	97	106	27	73	47.8	27	203	100	303	2.47414	0.905894	0.265479						1	1
marshall_awareness_2012	marshall_awareness_2012_0a	Marshall, Helen et al.	Awareness, anxiety, compliance: Community perceptions and response to the threat and reality of an influenza pandemic	2012	Australia	4	1	Staying home	Avoidant	Reported	NR	58	0									1961		0.883768	0.155273	2.42	1.79	3.29			4	1
marshall_awareness_2012	marshall_awareness_2012_0b	Marshall, Helen et al.	Awareness, anxiety, compliance: Community perceptions and response to the threat and reality of an influenza pandemic	2012	Australia	4	1	Mask use	Preventive	Reported	NR	3.3	0									1961		0.398776	0.168339	1.49	1.07	2.07			4	1
marshall_awareness_2012	marshall_awareness_2012_0mean	Marshall, Helen et al.	Awareness, anxiety, compliance: Community perceptions and response to the threat and reality of an influenza pandemic	2012	Australia	4	1	Staying home, mask use	Preventive, avoidant	Reported	NR	N/A	0									1961		0.660821	0.114135						7	1
mas_communicating_2012	mas_communicating_2012_0a	Mas, Francisco Soto et al.	Communicating H1N1 Risk to College Students: A Regional Cross-Sectional Survey Study	2012	USA	1	1	Hand washing, hygiene behaviors, vaccination	Preventive	Reported	NR	N/A	2							315	165	480		0.529811	0.175133				0.29 (0.10, 0.48)	0.0093	6	2
mas_communicating_2012	mas_communicating_2012_0b	Mas, Francisco Soto et al.	Communicating H1N1 Risk to College Students: A Regional Cross-Sectional Survey Study	2012	USA	1	1	Hand washing, hygiene behaviors, vaccination	Preventive	Intended	NR	N/A	2							315	165	480		0.383437	0.174717				0.21 (0.02, 0.40)	0.0093	6	2
mas_communicating_2012	mas_communicating_2012_0mean	Mas, Francisco Soto et al.	Communicating H1N1 Risk to College Students: A Regional Cross-Sectional Survey Study	2012	USA	1	1	Hand washing, hygiene behaviors, vaccination	Preventive	Intended, reported	NR	N/A	0							315	165	480		0.45645	0.123691						7	2
miao_prevalence_2012	miao_prevalence_2012	Miao, Yen-Yu and Huang, Jiun-Hau	Prevalence and associated psychosocial factors of increased hand hygiene practice during the influenza A/H1N1 pandemic: findings and prevention implications from a national survey in Taiwan	2012	Taiwan	7	2	Hand washing	Preventive	Reported	NR	77	0	456	113	375	135			569	510	1079	1.45274	0.373454	0.145316						1	1
park_perceptions_2010	park_perceptions_2010	Park, Jae-Hyun et al.	Perceptions and behaviors related to hand hygiene for the prevention of H1N1 influenza transmission among Korean university students during the peak pandemic period	2010	Korea	7	2	Hand washing	Preventive	Reported	NR	39.4	0							204	738	942		0.940007	0.161358	2.56	1.87	3.52			4	1
podlesek_some_2011	podlesek_some_2011	Podlesek, Anja et al.	Some factors affecting the decision on non-mandatory vaccination in an influenza pandemic: comparison of pandemic (H1N1) and seasonal influenza vaccination	2011	Slovenia	5	1	Vaccination	Preventive	Reported	Mean 37.07 (SD = 12.05)	16.1	1	151	872	72	288			1023	360	1383	0.692661	-0.367215	0.158526						1	1
prati_compliance_2011	prati_compliance_2011_0b	Prati, Gabriele et al.	Compliance with recommendations for pandemic influenza H1N1 2009: The role of trust and personal beliefs	2011	Italy	5	1	Hand washing	Preventive	Reported	NR	62.5	0							641	459	1100		0.470004	0.12234	1.6	1.3	2.1			4	1
prati_compliance_2011	prati_compliance_2011_0c	Prati, Gabriele et al.	Compliance with recommendations for pandemic influenza H1N1 2009: The role of trust and personal beliefs	2011	Italy	5	1	Hygiene behaviors	Preventive	Reported	NR	42.4	0							641	459	1100		0.262364	0.135364	1.3	1	1.7			4	1
prati_compliance_2011	prati_compliance_2011_0d	Prati, Gabriele et al.	Compliance with recommendations for pandemic influenza H1N1 2009: The role of trust and personal beliefs	2011	Italy	5	1	Social distancing	Avoidant	Reported	NR	33.6	0							641	459	1100		0.0953102	0.130313	1.1	0.9	1.5			4	1
prati_compliance_2011	prati_compliance_2011_0mean	Prati, Gabriele et al.	Compliance with recommendations for pandemic influenza H1N1 2009: The role of trust and personal beliefs	2011	Italy	5	1	Hand washing, hygiene behaviors, social distancing	Preventive, avoidant	Reported	NR	N/A	0							641	459	1100		0.28475	0.0744785						7	1
prati_compliance_2011	prati_compliance_2011_1	Prati, Gabriele et al.	Compliance with recommendations for pandemic influenza H1N1 2009: The role of trust and personal beliefs	2011	Italy	5	1	Vaccination	Preventive	Reported	NR	2.8	1							641	459	1100		-0.693147	0.33145	0.5	0.3	1.1			4	1
prati_compliance_2011	prati_compliance_2011_2mean	Prati, Gabriele et al.	Compliance with recommendations for pandemic influenza H1N1 2009: The role of trust and personal beliefs	2011	Italy	5	1	Hand washing, hygiene behaviors, social distancing, vaccination	Preventive, avoidant	Reported	NR	N/A	2							641	459	1100		0.237747	0.0726666						7	1
quah_crisis_2004	quah_crisis_2004	Quah, S. R. and Hin-Peng, L.	Crisis prevention and management during SARS outbreak, Singapore	2004	Singapore	7	2	Hand washing, hygiene behaviors, face mask use, avoiding touching possibly contaminated objects, using serving utensils during meals	Preventive	Reported	NR	?	0							602	599	1201		0.291923	0.0708045	1.339	1.166	1.539			4	1
quinn_public_2009	quinn_public_2009_1a	Quinn, S. C. et al.	Public willingness to take a vaccine or drug under emergency use authorization during the 2009 H1N1 pandemic	2009	USA	1	1	Vaccination	Preventive	Intended	Mean 46.3 (SE = 0.54)	8.7	1	55.8	498.325	79.872	485.925	7.2	10.4	775	768	1543	0.681234	-0.38385	0.185757						2	1
quinn_public_2009	quinn_public_2009_1b	Quinn, S. C. et al.	Public willingness to take a vaccine or drug under emergency use authorization during the 2009 H1N1 pandemic	2009	USA	1	1	Antiviral use	Preventive	Intended	Mean 46.3 (SE = 0.54)	54.4	1	409.975	365.025	429.312	341.775	52.9	55.9	775	768	1543	0.894133	-0.111901	0.102147						2	1
quinn_public_2009	quinn_public_2009_1mean	Quinn, S. C. et al.	Public willingness to take a vaccine or drug under emergency use authorization during the 2009 H1N1 pandemic	2009	USA	1	1	Vaccination, antiviral use	Preventive	Intended	Mean 46.3 (SE = 0.54)	N/A	1							775	768	1543		-0.175709	0.0893649						7	1
ramsey_college_2011	ramsey_college_2011	Ramsey, M. A. and Marczinski, C. A.	College students' perceptions of H1N1 flu risk and attitudes toward vaccination	2011	USA	1	1	Vaccination	Preventive	Intended	Mean 20 (SD = 4)	15.8	1	39	229	42	203			268	245	513	0.823144	-0.194624	0.242371						1	1
raude_2009_2010	raude_2009_2010	Raude, Jocelyn et al.	The 2009 pandemic H1N1 influenza vaccination in France: who accepted to receive the vaccine and why?	2010	France	5	1	Vaccination	Preventive	Reported	NR	27.4	1	121	422	154	307			543	461	1004	0.571598	-0.55932	0.142776						1	1
renner_predicting_2012	renner_predicting_2012	Renner, Britta and Reuter, Tabea	Predicting vaccination using numerical and affective risk perceptions: The case of A/H1N1 influenza	2012	Germany	5	1	Vaccination	Preventive	Reported	Mean 38 (SD = 13.9)	10	1	12	159	15	85			181	90	271	0.427673	-0.849396	0.409944						1	1
ronnerstrand_social_2013	ronnerstrand_social_2013	Ronnerstrand, Bjorn	Social capital and immunisation against the 2009 A(H1N1) pandemic in Sweden	2013	Sweden	5	1	Vaccination	Preventive	Intended	NR	63.2	1					66.3	59.9			2130		0.105361	0.115302	1.11111	0.909091	1.42857			5	1
rubin_impact_2010	rubin_impact_2010_0c	Rubin, G. J. et al.	The impact of communications about swine flu (influenza A H1N1v) on public responses to the outbreak: results from 36 national telephone surveys in the UK	2010	United Kingdom	5	1	Avoiding public transit	Avoidant	Reported	NR	2	0	65	3036	46	2272			3101	2318	5419	1.05746	0.0558655	0.194662						1	1
rubin_impact_2010	rubin_impact_2010_1	Rubin, G. J. et al.	The impact of communications about swine flu (influenza A H1N1v) on public responses to the outbreak: results from 36 national telephone surveys in the UK	2010	United Kingdom	5	1	Vaccination	Preventive	Intended	NR	58.3	1	1747	1210	1158	869			2957	2027	4984	1.08347	0.0801731	0.0584223						1	1
rubin_impact_2010	rubin_impact_2010_2mean	Rubin, G. J. et al.	The impact of communications about swine flu (influenza A H1N1v) on public responses to the outbreak: results from 36 national telephone surveys in the UK	2010	United Kingdom	5	1	Avoiding public transit, vaccination	Preventive, avoidant	Intended, reported	NR	N/A	2									4984		0.0781546	0.0559611						7	1
rubin_public_2009	rubin_public_2009_0a	Rubin, G. et al.	Public perceptions, anxiety, and behaviour change in relation to the swine flu outbreak: cross sectional telephone survey	2009	United Kingdom	5	1	Cleaning/disinfecting surfaces, hand washing, discussing with a friend or family member what to do if either person caught swine flu	Preventive	Reported	NR	37.8	0	215	313	162	307			528	469	997	1.30172	0.263686	0.131439						1	1
rubin_public_2009	rubin_public_2009_0b	Rubin, G. et al.	Public perceptions, anxiety, and behaviour change in relation to the swine flu outbreak: cross sectional telephone survey	2009	United Kingdom	5	1	Avoiding risky places or activities	Avoidant	Reported	NR	4.9	0	31	497	18	451			528	469	997	1.56282	0.446493	0.303386						1	1
rubin_public_2009	rubin_public_2009_0mean	Rubin, G. et al.	Public perceptions, anxiety, and behaviour change in relation to the swine flu outbreak: cross sectional telephone survey	2009	United Kingdom	5	1	Cleaning/disinfecting surfaces, hand washing, discussing with a friend or family member what to do if either person caught swine flu, avoiding risky places or activities	Preventive, avoidant	Reported	NR	N/A	0							528	469	997		0.293324	0.120485						7	1
rukmanee_knowledge_2014	rukmanee_knowledge_2014	Rukmanee, N. et al.	Knowledge, attitudes and practices (kap) regarding influenza A (H1N1) among a population living along Thai-Myanmar border, Ratchaburi Province, Thailand	2014	Thailand	7	2	Various practices to prevent influenza A (not specified)	Preventive	Reported	NR	N/A	0							53	57	110		-0.118441	0.346195				-0.07 (-0.44, 0.31	0.0364	6	2
santibanez_socio-demographic_2013	santibanez_socio-demographic_2013	Santibanez, Tammy A. et al.	Socio-demographic differences in opinions about 2009 pandemic influenza A (H1N1) and seasonal influenza vaccination and disease among adults during the 20092010 influenza season	2013	USA	1	1	Vaccination	Preventive	Reported	NR	24.5	1	8416.54	24719.5	5337.79	17376.2	25.4	23.5	33136	22714	55850	1.10838	0.102899	0.0201038						2	1
schwarzinger_low_2010	schwarzinger_low_2010	Schwarzinger, Michael et al.	Low Acceptability of A/H1N1 Pandemic Vaccination in French Adult Population: Did Public Health Policy Fuel Public Dissonance?	2010	France	5	1	Vaccination	Preventive	Intended, reported	NR	17	1	139	926	230	872			1065	1102	2167	0.569105	-0.56369	0.11734						1	1
seale_why_2010	seale_why_2010	Seale, Holly et al.	Why do I need it? I am not at risk! Public perceptions towards the pandemic (H1N1) 2009 vaccine	2010	Australia	4	1	Vaccination	Preventive	Intended	NR	54.7	1	200	150	140	111			350	251	601	1.05714	0.0555699	0.166789						1	1
setbon_public_2011	setbon_public_2011_0	Setbon, Michel et al.	The public's preventive strategies in response to the pandemic influenza A/H1N1 in France: Distribution and determinants	2011	France	5	1	Hand washing, hand sanitizer use, avoiding crowded places, avoiding public transportation, face mask use, staying home from work	Preventive, avoidant	Reported	NR	42	0									1003		0.562119	0.148624	1.75439	1.2987	2.32558			5	1
setbon_public_2011	setbon_public_2011_1	Setbon, Michel et al.	The public's preventive strategies in response to the pandemic influenza A/H1N1 in France: Distribution and determinants	2011	France	5	1	Vaccination	Preventive	Reported	NR	8.8	1									1003		-0.270027	0.257768	0.763359	0.460829	1.26582			5	1
setbon_public_2011	setbon_public_2011_2all	Setbon, Michel et al.	The public's preventive strategies in response to the pandemic influenza A/H1N1 in France: Distribution and determinants	2011	France	5	1	Hand washing, hand sanitizer use, vaccination, avoiding crowded places, avoiding public transportation, face mask use, staying home from work	Preventive, avoidant	Reported	NR	31.5	2									1003		-0.277632	0.165849	0.757576	0.549451	1.05263			5	1
smith_predicting_2009	smith_predicting_2009_0a	Smith, Bruce W. et al.	Predicting the anticipated emotional and behavioral responses to an avian flu outbreak	2009	USA	1	1	Avoiding crowds and hospitals, avoiding leaving your residence, staying home from school (scenario 1, less severe)	Avoidant	Intended	Mean 20.56 (SD = 4.71)	N/A	0							194	95	289		-0.0914155	0.227141				-0.05 (-0.30, 0.20)	0.0157	6	2
smith_predicting_2009	smith_predicting_2009_0b	Smith, Bruce W. et al.	Predicting the anticipated emotional and behavioral responses to an avian flu outbreak	2009	USA	1	1	Avoiding crowds and hospitals, avoiding leaving your residence, staying home from school (scenario 2, more severe)	Avoidant	Intended	Mean 20.56 (SD = 4.71)	N/A	0							194	95	289		-0.143109	0.227234				-0.08 (-0.32, 0.17)	0.0157	6	2
smith_predicting_2009	smith_predicting_2009_0mean	Smith, Bruce W. et al.	Predicting the anticipated emotional and behavioral responses to an avian flu outbreak	2009	USA	1	1	Avoiding crowds and hospitals, avoiding leaving your residence, staying home from school (both scenarios)	Avoidant	Intended	Mean 20.56 (SD = 4.71)	N/A	0							194	95	289		-0.117252	0.160646						7	2
steelfisher_adoption_2015	steelfisher_adoption_2015_0a	SteelFisher, Gillian K. et al.	Adoption of preventive behaviors in response to the 2009 H1N1 influenza pandemic: a multiethnic perspective	2015	USA	1	1	Hand washing	Preventive	Reported	NR	82	0									2355		0.598837	0.118344	1.82	1.44	2.29			4	1
steelfisher_adoption_2015	steelfisher_adoption_2015_0b	SteelFisher, Gillian K. et al.	Adoption of preventive behaviors in response to the 2009 H1N1 influenza pandemic: a multiethnic perspective	2015	USA	1	1	Hand sanitizer use	Preventive	Reported	NR	71	0									2355		0.24686	0.0969352	1.28	1.06	1.55			4	1
steelfisher_adoption_2015	steelfisher_adoption_2015_0c	SteelFisher, Gillian K. et al.	Adoption of preventive behaviors in response to the 2009 H1N1 influenza pandemic: a multiethnic perspective	2015	USA	1	1	Covering mouth and nose with tissue when sneezing or coughing	Preventive	Reported	NR	67	0									2355		0.398776	0.0985492	1.49	1.23	1.81			4	1
steelfisher_adoption_2015	steelfisher_adoption_2015_0d	SteelFisher, Gillian K. et al.	Adoption of preventive behaviors in response to the 2009 H1N1 influenza pandemic: a multiethnic perspective	2015	USA	1	1	Coughing into elbow or shoulder	Preventive	Reported	NR	61	0									2355		0.587787	0.0913262	1.8	1.51	2.16			4	1
steelfisher_adoption_2015	steelfisher_adoption_2015_0e	SteelFisher, Gillian K. et al.	Adoption of preventive behaviors in response to the 2009 H1N1 influenza pandemic: a multiethnic perspective	2015	USA	1	1	Trying to keep from touching eyes, nose, or mouth	Preventive	Reported	NR	60	0									2355		0.364643	0.0882329	1.44	1.21	1.71			4	1
steelfisher_adoption_2015	steelfisher_adoption_2015_0h	SteelFisher, Gillian K. et al.	Adoption of preventive behaviors in response to the 2009 H1N1 influenza pandemic: a multiethnic perspective	2015	USA	1	1	Avoiding being near those with ILI symptoms	Avoidant	Reported	NR	68	0									2355		0.371564	0.0947866	1.45	1.2	1.74			4	1
steelfisher_adoption_2015	steelfisher_adoption_2015_0i	SteelFisher, Gillian K. et al.	Adoption of preventive behaviors in response to the 2009 H1N1 influenza pandemic: a multiethnic perspective	2015	USA	1	1	Avoiding crowds	Avoidant	Reported	NR	19	0									2355		-0.139262	0.112973	0.87	0.7	1.09			4	1
steelfisher_adoption_2015	steelfisher_adoption_2015_0j	SteelFisher, Gillian K. et al.	Adoption of preventive behaviors in response to the 2009 H1N1 influenza pandemic: a multiethnic perspective	2015	USA	1	1	Avoiding air travel	Avoidant	Reported	NR	16	0									2355		-0.301105	0.120448	0.74	0.58	0.93			4	1
steelfisher_adoption_2015	steelfisher_adoption_2015_0k	SteelFisher, Gillian K. et al.	Adoption of preventive behaviors in response to the 2009 H1N1 influenza pandemic: a multiethnic perspective	2015	USA	1	1	Avoiding public transit	Avoidant	Reported	NR	14	0									2355		-0.356675	0.122781	0.7	0.55	0.89			4	1
steelfisher_adoption_2015	steelfisher_adoption_2015_0l	SteelFisher, Gillian K. et al.	Adoption of preventive behaviors in response to the 2009 H1N1 influenza pandemic: a multiethnic perspective	2015	USA	1	1	Talking to a health professional about H1N1	Management	Reported	NR	38	0									2355		0.0295588	0.0933506	1.03	0.86	1.24			4	1
steelfisher_adoption_2015	steelfisher_adoption_2015_0mean	SteelFisher, Gillian K. et al.	Adoption of preventive behaviors in response to the 2009 H1N1 influenza pandemic: a multiethnic perspective	2015	USA	1	1	Hand washing, hand sanitizer use, covering mouth and nose with tissue when sneezing or coughing, coughing into elbow or shoulder, trying to keep from touching eyes, nose, or mouth, avoiding being near those with ILI symptoms, avoiding crowds, avoiding air travel, avoiding public transit, talking to a health professional about H1N1	Preventive, avoidant, management	Reported	NR	N/A	0									2355		0.223805	0.0321278						7	1
steelfisher_adoption_2015	steelfisher_adoption_2015_1a	SteelFisher, Gillian K. et al.	Adoption of preventive behaviors in response to the 2009 H1N1 influenza pandemic: a multiethnic perspective	2015	USA	1	1	Antiviral use	Management	Reported	NR	10	1									2355		0.076961	0.144999	1.08	0.81	1.43			4	1
steelfisher_adoption_2015	steelfisher_adoption_2015_1b	SteelFisher, Gillian K. et al.	Adoption of preventive behaviors in response to the 2009 H1N1 influenza pandemic: a multiethnic perspective	2015	USA	1	1	Taking vitamins or herbal supplements	Preventive	Reported	NR	17	1									2355		0.139762	0.114292	1.15	0.92	1.44			4	1
steelfisher_adoption_2015	steelfisher_adoption_2015_1c	SteelFisher, Gillian K. et al.	Adoption of preventive behaviors in response to the 2009 H1N1 influenza pandemic: a multiethnic perspective	2015	USA	1	1	Vaccination	Preventive	Reported	NR	23	1									2355		0.0953102	0.112919	1.1	0.88	1.37			4	1
steelfisher_adoption_2015	steelfisher_adoption_2015_1mean	SteelFisher, Gillian K. et al.	Adoption of preventive behaviors in response to the 2009 H1N1 influenza pandemic: a multiethnic perspective	2015	USA	1	1	Antiviral use, taking vitamins or herbal supplements, vaccination	Preventive, management	Reported	NR	N/A	1									2355		0.107802	0.0702653						7	1
steelfisher_adoption_2015	steelfisher_adoption_2015_2mean	SteelFisher, Gillian K. et al.	Adoption of preventive behaviors in response to the 2009 H1N1 influenza pandemic: a multiethnic perspective	2015	USA	1	1	Hand washing, hand sanitizer use, covering mouth and nose with tissue when sneezing or coughing, coughing into elbow or shoulder, trying to keep from touching eyes, nose, or mouth, avoiding being near those with ILI symptoms, avoiding crowds, avoiding air travel, avoiding public transit, talking to a health professional about H1N1, antiviral use, taking vitamins or herbal supplements, vaccination	Preventive, avoidant, management	Reported	NR	N/A	2									2355		0.203747	0.0292184						7	1
suresh_factors_2011	suresh_factors_2011	Suresh, P. S. et al.	Factors associated with 2009 pandemic influenza A (H1N1) vaccination acceptance among university students from India during the post-pandemic phase	2011	India	7	2	Vaccination	Preventive	Intended, reported	NR	25.8	1	85	211	122	384			296	506	802	1.26797	0.237415	0.165242						1	1
sypsa_public_2009	sypsa_public_2009	Sypsa, V. et al.	Public perceptions in relation to intention to receive pandemic influenza vaccination in a random population sample: Evidence from a cross-sectional telephone survey	2009	Greece	5	1	Vaccination	Preventive	Intended	Mean 51.9 (SD = 17.0)	15.5	1	110	548	112	221			658	333	991	0.396083	-0.926131	0.156106						1	1
taglioni_influenza_2013	taglioni_influenza_2013	Taglioni, Francois et al.	The influenza A (H1N1) pandemic in Reunion Island: knowledge, perceived risk and precautionary behaviour	2013	Reunion Island	3	1	Hand washing, face mask use, avoiding crowds, avoiding public transport, vaccination, keeping children home from school	Preventive, avoidant	Reported	NR	87	2							533	192	725		0.512824	0.249272	1.67	1.02	2.71			4	1
tang_factors_2004	tang_factors_2004	Tang, C. S. K. and Wong, C. Y.	Factors influencing the wearing of facemasks to prevent the severe acute respiratory syndrome among adult Chinese in Hong Kong	2004	Hong Kong	7	2	Face mask use	Preventive	Reported	NR	61.2	0	531	263	281	252			794	533	1327	1.81064	0.593682	0.114946						1	1
tang_outbreak_2003	tang_outbreak_2003	Tang, C. S. K. and Wong, C. Y.	An outbreak of the severe acute respiratory syndrome: Predictors of health behaviors and effect of community prevention measures in Hong Kong, China	2003	Hong Kong	7	2	Hygiene behaviors, developing a healthy lifestyle, ensuring good ventilation, face mask use	Preventive	Reported	NR	32.7	0	190	359	136	313			549	449	998	1.21805	0.19725	0.136369						1	1
timpka_intentions_2014	timpka_intentions_2014_0a	Timpka, Toomas et al.	Intentions to Perform Non-Pharmaceutical Protective Behaviors during Influenza Outbreaks in Sweden: A Cross-Sectional Study following a Mass Vaccination Campaign	2014	Sweden	5	1	Staying home without being ill (mild influenza scenario)	Avoidant	Intended	Mean 51.4 (SD = 17.7)	N/A	0							221	222	443		-0.524729	0.205613	0.591716	0.395257	0.884956			5	1
timpka_intentions_2014	timpka_intentions_2014_0e	Timpka, Toomas et al.	Intentions to Perform Non-Pharmaceutical Protective Behaviors during Influenza Outbreaks in Sweden: A Cross-Sectional Study following a Mass Vaccination Campaign	2014	Sweden	5	1	Using hand wash (mild influenza scenario)	Preventive	Intended	Mean 51.4 (SD = 17.7)	N/A	0							221	222	443		0.916291	0.203701	2.5	1.66667	3.7037			5	1
timpka_intentions_2014	timpka_intentions_2014_0f	Timpka, Toomas et al.	Intentions to Perform Non-Pharmaceutical Protective Behaviors during Influenza Outbreaks in Sweden: A Cross-Sectional Study following a Mass Vaccination Campaign	2014	Sweden	5	1	Using hand wash (severe influenza scenario)	Preventive	Intended	Mean 51.4 (SD = 17.7)	N/A	0							221	222	443		1.38629	0.256511	4	2.43902	6.66667			5	1
timpka_intentions_2014	timpka_intentions_2014_0g	Timpka, Toomas et al.	Intentions to Perform Non-Pharmaceutical Protective Behaviors during Influenza Outbreaks in Sweden: A Cross-Sectional Study following a Mass Vaccination Campaign	2014	Sweden	5	1	Hand washing (mild influenza scenario)	Preventive	Intended	Mean 51.4 (SD = 17.7)	N/A	0							221	222	443		0.693147	0.201818	2	1.33333	2.94118			5	1
timpka_intentions_2014	timpka_intentions_2014_0h	Timpka, Toomas et al.	Intentions to Perform Non-Pharmaceutical Protective Behaviors during Influenza Outbreaks in Sweden: A Cross-Sectional Study following a Mass Vaccination Campaign	2014	Sweden	5	1	Hand washing (severe influenza scenario)	Preventive	Intended	Mean 51.4 (SD = 17.7)	N/A	0							221	222	443		1.10866	0.19902	3.0303	2.08333	4.54545			5	1
timpka_intentions_2014	timpka_intentions_2014_0mean	Timpka, Toomas et al.	Intentions to Perform Non-Pharmaceutical Protective Behaviors during Influenza Outbreaks in Sweden: A Cross-Sectional Study following a Mass Vaccination Campaign	2014	Sweden	5	1	Staying home without being ill (mild influenza scenario), using hand wash (mild influenza scenario), using hand wash (severe influenza scenario), hand washing (mild influenza scenario), hand washing (severe influenza scenario)	Preventive, avoidant	Intended	Mean 51.4 (SD = 17.7)	N/A	0							221	222	443		0.67182	0.0941763						7	1
vanderweerd_monitoring_2011	vanderweerd_monitoring_2011_A_0	van der Weerd, Willemien et al.	Monitoring the level of government trust, risk perception and intention of the general public to adopt protective measures during the influenza A (H1N1) pandemic in the Netherlands	2011	The Netherlands	5	1	Hygiene behaviors	Preventive	Intended	Mean 45.7 (SD = 17.69)	27.6	0							1848	1202	3050		0.231112	0.0889104	1.26	1.06	1.502			4	1
vanderweerd_monitoring_2011	vanderweerd_monitoring_2011_B_0	van der Weerd, Willemien et al.	Monitoring the level of government trust, risk perception and intention of the general public to adopt protective measures during the influenza A (H1N1) pandemic in the Netherlands	2011	The Netherlands	5	1	Hygiene behaviors	Preventive	Intended	Mean 45.7 (SD = 17.69)	45	0							1848	657	2505		0.270027	0.0886354	1.31	1.1	1.557			4	1
vaux_influenza_2011	vaux_influenza_2011	Vaux, S. et al.	Influenza vaccination coverage against seasonal and pandemic influenza and their determinants in France: a cross-sectional survey	2011	France	5	1	Vaccination	Preventive	Reported	NR	11.1	1	141.336	1670.66	133.308	1315.69	7.8	9.2	1812	1449	3261	0.834952	-0.180381	0.126235						2	1
velan_major_2011	velan_major_2011	Velan, B. et al.	Major motives in non-acceptance of A/H1N1 flu vaccination: The weight of rational assessment	2011	Israel	7	2	Vaccination	Preventive	Reported	NR	17	1	33	221	52	195			254	247	501	0.559955	-0.579899	0.243284						1	1
victor_factors_2014	victor_factors_2014	Victor, Janaina Fonseca et al.	Factors associated with vaccination against Influenza A (H1N1) in the elderly	2014	Brazil	2	1	Vaccination	Preventive	Reported	>60 (by study design)	62.94	1	135	72	45	34			207	79	286	1.41667	0.348307	0.270056						1	1
walter_monitoring_2011	walter_monitoring_2011	Walter, Dietmar et al.	Monitoring pandemic influenza A(H1N1) vaccination coverage in Germany 2009/10-Results from thirteen consecutive cross-sectional surveys	2011	Germany	5	1	Vaccination	Preventive	Reported	NR	8.1	1									11009		-0.235722	0.0929138	0.79	0.66	0.95			4	1
wong_factors_2010	wong_factors_2010	Wong, L. P. and Sam, I. C.	Factors influencing the uptake of 2009 H1N1 influenza vaccine in a multiethnic Asian population	2010	Malaysia	7	2	Vaccination	Preventive	Intended	Mean 39.50 (SD = 13.27)	70	1	431.046	190.954	288.951	114.049	69.3	71.7	622	403	1025	0.890968	-0.115447	0.140662						2	1
yi_predictors_2011	yi_predictors_2011	Yi, Siyan et al.	Predictors of the Uptake of A (H1N1) Influenza Vaccine: Findings from a Population-Based Longitudinal Study in Tokyo	2011	Japan	7	2	Vaccination	Preventive	Reported	Mean 42.6 (SD = 11.9)	12.1	1	38	214	14	162			252	176	428	2.05474	0.720149	0.32953						1	1
zijtregtop_which_2009	zijtregtop_which_2009	Zijtregtop, E. A. M. et al.	Which factors are important in adults' uptake of a (pre)pandemic influenza vaccine?	2009	The Netherlands	5	1	Vaccination	Preventive	Intended	Mean 47	66.5	1	160	95	161	67			255	228	483	0.700883	-0.355415	0.194712						1	1

## Sheet: Direction_studies_not_included
This spreadsheet houses data for articles for which an ES could not be coded, but for which a relationship direction was available.
Bibtex key	Author	Study	Publication Year	Behavior addressed	Behavior Category	Behavior Type (Intended, Reported, Actual)	0 = non-pharmaceutical, 1 = pharmaceutical, 2 = mixed	Country	N	Direction of relationship (1 = Females more likely to adopt/ increase behavior, 0 = Males more likely)	Significant at .05 level? (Y or N)	Data format
balkhy_awareness_2010	Balkhy, Hanan H. et al.	Awareness, attitudes, and practices related to the swine influenza pandemic among the Saudi public	2010	Hand washing, hygiene behaviors, face mask use, self-quarantine	Preventive, avoidant	Reported	0	Saudi Arabia	1548	1	N	Multiple regression coefficients
biro_determinants_2013	Biro, Aniko	Determinants of H1N1 vaccination uptake in England	2013	Vaccination	Preventive	Reported	1	England	7211	1	Y	Probit regression coefficients
gidengil_trends_2012	Gidengil, Courtney A. et al.	Trends in Risk Perceptions and Vaccination Intentions: A Longitudinal Study of the First Year of the H1N1 Pandemic	2012	Vaccination	Preventive	Intended	1	USA	2530	0	N	Multiple regression coefficients
gilles_trust_2011	Gilles, Ingrid et al.	Trust in medical organizations predicts pandemic (H1N1) 2009 vaccination behavior and perceived efficacy of protection measures in the Swiss public	2011	Vaccination	Preventive	Reported	1	Switzerland	601	0	N	Correlation values
jones_early_2009	Jones, James Holland and Salathe, Marcel	Early Assessment of Anxiety and Behavioral Response to Novel Swine-Origin Influenza A(H1N1)	2009	Avoiding people who cough/sneeze, avoiding large gatherings of people, washing hands more often, avoiding people who are in contact with infected people, avoiding public transportation, avoiding school/work, avoiding travel to infected areas, using disinfectant, mask wearing	Preventive, avoidant	Intended	0	USA	6249	1	Y	Binomial GLM coefficients
kim_public_2015	Kim, Yushim et al.	Public Risk Perceptions and Preventive Behaviors During the 2009 H1N1 Influenza Pandemic	2015	Social distancing, ceasing to shake hands and hug/kiss, staying away from flu-like symptoms, avoiding touching eyes, hand washing	Preventive, avoidant	Reported	0	USA	727	1	Y	Standardized coefficients
lau_monitoring_2010	Lau, J. T. F. et al.	Monitoring of perceptions, anticipated behavioral, and psychological responses related to H5N1 influenza	2010	Face mask use, hand washing, declaring at checkpoint if flu, avoid eating poultry, avoiding crowded places, avoiding hospitals, avoiding going out, quarantine compliance	Preventive, avoidant	Intended	0	Hong Kong	3527	1	N	OR, no 95% CI listed so cannot calculate LSE
mak_pandemic_2010	Mak, Donna B. et al.	Pandemic (H1N1) 2009 influenza vaccination coverage in Western Australia	2010	Vaccination	Preventive	Reported, actual	0	Australia	115673	1	N	Neither number nor proportion of males/females given for HWSS data or PIVD data. Emailed author and got an automatic reply saying she was on sabbatical until January. Could include for magnitude, but not calculate an ES
myers_determinants_2011	Myers, L. B. and Goodwin, R.	Determinants of adults' intention to vaccinate against pandemic swine flu	2011	Vaccination	Preventive	Intended	1	United Kingdom	362	1	N	Hierarchical multiple regression analysis coefficients
rudisill_how_2013	Rudisill, C.	How do we handle new health risks? Risk perception, optimism, and behaviors regarding the H1N1 virus	2013	Vaccination	Preventive	Intended	1	Great Britain	944	0	Y	Ordered logistic regression coefficients
sadique_precautionary_2007	Sadique, M. Zia et al.	Precautionary behavior in response to perceived threat of pandemic influenza	2007	Avoiding public transport, avoiding entertainment, limiting shopping to essentials, staying home from work/school, limiting contact with friends/family, avoiding seeing doctors, staying indoors	Preventive, avoidant	Intended	0	Denmark, Spain, Great Britain, the Netherlands, Poland, China, Hong Kong, Singapore	12403	1	Y	Regression analysis coefficients
tang_psychosocial_2005	Tang, C. S. K. and Wong, C. Y.	Psychosocial factors influencing the practice of preventive behaviors against the severe acute respiratory syndrome among older Chinese in Hong Kong	2005	Hygiene behaviors, developing a healthy lifestyle, ensuring good ventilation, face mask use	Preventive	Reported	0	Hong Kong	354	1	Y	Nonparametric correlation analysis values
wan-arfah_knowledge_2012	Wan-Arfah, N. et al.	Knowledge, attitudes and practices on influenza a (H1N1) among Kelantanese schoolchildren	2012	Hand washing, hygiene behaviors, face mask use, social distancing, staying at home, avoiding travel	Preventive, avoidant	Reported	0	Malaysia	436	1	N	Simple linear regression coefficient
wong_behavioral_2011	Wong, Li Ping et al.	Behavioral responses to the influenza A(H1N1) outbreak in Malaysia	2011	Avoiding going to public/crowded places, going abroad, taking public transport, eating outside, or visiting hospitals, face mask use, hand washing, hygiene behaviors, staying home from work/school, adopting a health lifestyle	Preventive, avoidant	Reported	0	Malaysia	1050	1	N	Multiple linear regression coefficients
yang_promoting_2014	Yang, Z. J. et al.	Promoting preventive behaviors against influenza: Comparison between developing and developed countries	2014	Face mask use, hand washing, avoiding people who cough, avoiding crowded places, avoiding air travel, consulting with a doctor, vaccination	Preventive, avoidant, management	Intended	2	Thailand, Cambodia, USA, Singapore	1121	1	N	Hierarchical regression analysis coefficients
zottarelli_college_2012	Zottarelli, L. K. et al.	College student adoption of non-pharmaceutical interventions during the 2009 H1N1 influenza pandemic: A study of two Texas universities in Fall 2009	2012	Hand washing/sanitizing, avoiding sick people, avoiding gatherings, avoiding touching eyes/nose/mouth	Preventive, avoidant	Reported	0	USA	909	1	Y	Multiple linear regression coefficients
